# Supplementary material for: A follow-up study for biomass yield QTLs in rice
Source: PLoS One. 2018 Oct 23;13(10):e0206054. doi: 10.1371/journal.pone.0206054 (PMC6198978; doi:10.1371/journal.pone.0206054)
Supplement: S1 Table — The mean trait values of ‘Tachisugata’ and ‘Hokuriku 193’ were compared by a two-tailed Student’s t-test. PW, plant weight; GW, grain weight; SLW, stem and leaf weight; E, environment; n.s., not significant. (XLSX) [file pone.0206054.s004.xlsx]

## Sheet: S1 Table
S1 Table. Phenotypic variation in the biomass-related traits of parental cultivars and RILs grown in multiple environments.
Trait	E	Parent (n = 7-9)			Significance		RILs (N = 188)
		Tachisugata		Hokuriku 193
		Mean±1SD		Mean±1SD			Mean±1SD (min.-max.)
PW (g/10 plants)	E1	851.4±56.9		869.5±97.3	n.s.		837.2±91.4 (507-1077)
	E2	825.6±44.3		867.9±77.8	n.s.		819.0±107.1 (555-1162)
	E3	743.8±75.3		800.7±60.5	n.s.		773.8±98.7 (581-1050)
	E4	852.2±42.1		949.9±49.6	0.00169127		857.1±94.2 (640-1149)
	E5	945.4±100.0		930.9±49.0	n.s.		931.6±97.8 (680-1185)
	E6	867.7±63.7		952.0±35.2	0.00982005		890.8±75.2 (685-1089)
GW (g/10 plants)	E1	337.1±23.4		340.5±41.2	n.s.		286.7±59.2 (94-402)
	E2	337.6±20.6		359.4±48.2	n.s.		300.1±57.9 (123-450)
	E3	226.9±27.0		292.6±20.7	8.29322e-05		246.8±47.4 (124-383)
	E4	255.9±49.3		353.3±64.3	0.00553139		276.0±54.8 (72-429)
	E5	326.9±54.2		346.9±58.2	n.s.		327.9±57.5 (168-481)
	E6	266.4±19.5		346.0±53.5	0.00304675		285.0±63.2 (105-409)
SLW (g/10 plants)	E1	514.3±35.3		529.0±61.5	n.s.		550.6±76.5 (370-746)
	E2	488.0±24.6		508.5±35.3	n.s.		518.9±86.1 (333-804)
	E3	517.0±57.9		512.6±45.1	n.s.		526.9±87.2 (349-757)
	E4	600.8±34.9		596.6±45.5	n.s.		581.1±88.6 (337-842)
	E5	618.6±50.4		584.0±24.3	n.s.		603.7±87.2 (402-841)
	E6	601.3±57.0		606.0±56.4	n.s.		605.9±89.6 (426-836)
The mean trait values of ‘Tachisugata’ and ‘Hokuriku 193’ were compared by a two-tailed Student’s t-test. PW, plant weight; GW, grain weight; SLW, stem and leaf weight; E, environment; n.s., not significant.
