# Supplementary material for: A follow-up study for biomass yield QTLs in rice
Source: PLoS One. 2018 Oct 23;13(10):e0206054. doi: 10.1371/journal.pone.0206054 (PMC6198978; doi:10.1371/journal.pone.0206054)
Supplement: S2 Table — Chr, chromosome; E, environment; QTL-E, QTL-environment interaction; d.f., degrees of freedom; n.s., not significant at α = 0.05. (XLSX) [file pone.0206054.s005.xlsx]

## Sheet: S2 Table
S2 Table. Effects of QTLs, environments, and Q-E interactions on the plant weight between fertilization conditions.
Marker analysed	Chr	QTL (d.f. = 1)		E (d.f. = 1)		QTL-E (d.f. = 1)
		F-value	P-value	F-value	P-value	F-value	P-value
AA01010927	1	31.3207	4.30972e-08	64.454	1.37986e-14	0.919076	n.s.
AD02003294	2	0.577325	n.s.	53.435	1.72618e-12	0.0920199	n.s.
test00229	3	0.114208	n.s.	60.9885	6.26325e-14	0.365407	n.s.
AD05011295	5	13.0806	0.000340966	71.6143	6.68179e-16	0.652276	n.s.
K10sf005	10	7.7658	0.0056004	59.2476	1.07711e-54	0.613993	n.s.
AA10003574	10	31.3207	4.30972e-08	64.454	1.37986e-14	0.919076	n.s.
Chr, chromosome; E, environment; QTL-E, QTL-environment interaction; d.f., degrees of freedom; n.s., not significant at α = 0.05.
