# Supplementary material for: A follow-up study for biomass yield QTLs in rice
Source: PLoS One. 2018 Oct 23;13(10):e0206054. doi: 10.1371/journal.pone.0206054 (PMC6198978; doi:10.1371/journal.pone.0206054)
Supplement: S3 Table — Position is based on the physical position in the ‘Nipponbare’ rice (O. sativa ssp. japonica) genome (Build 4, http://rgp.dna.affrc.go.jp/). AE (additive effect) indicates the effect of the ‘Tachisugata’ allele relative to that of the ‘Hokuriku 193’ allele. E, environment; Chr., chromosome; PVE, phenotypic variance explained (= R2-value × 100); PW, plant weight; GW, grain weight; SLW, stem and leaf weight. (XLSX) [file pone.0206054.s006.xlsx]

## Sheet: S3 Table
S3 Table. Summary of significant QTLs.
Trait	E	Chr	Nearest marker	Position	LOD value	Threshold value	PVE	AE
				(Mb)			(%)
PW	E1	1	AD01017981	38.4518	5.21734	2.77907	10.0195	29.5487
PW	E1	1	ah01003209	40.994	5.14277	do.	9.5481	29.1466
PW	E1	2	ad02003076	9.09115	3.71815	do.	7.8197	-28.0718
PW	E1	10	Nag08KK20284	23.3801	3.9428	do.	8.1055	26.4344
PW	E2	1	ah01003209	40.994	3.5882	2.78915	5.8832	27.2012
PW	E2	2	ad02003076	9.09115	5.32417	do.	8.8512	-35.3033
PW	E2	10	K10sf004	3.00244	3.46268	do.	5.6491	-26.3307
PW	E2	10	aa10003574	22.2994	5.41872	do.	17.9891	45.9552
PW	E3	1	P0686	39.5236	5.03934	2.85879	10.9784	36.6599
PW	E3	6	aa06000895	25.8741	4.64425	do.	9.2371	-31.0197
PW	E4	1	AE01004668	21.0616	3.63723	2.80477	6.481	-24.6053
PW	E4	1	test00078	40.2736	8.57721	do.	15.6777	38.6182
PW	E4	5	Nag08KK11930	25.297	4.60627	do.	8.0952	-27.3853
PW	E5	1	test00078	40.2736	13.6645	2.69631	26.8107	54.557
PW	E5	5	K05sf166	24.0685	9.05831	do.	16.6516	-41.2197
PW	E6	1	P0686	39.5236	8.4656	2.82137	15.9027	30.903
PW	E6	5	Nag08KK11958	25.7429	3.25682	do.	6.0317	-18.5235
PW	E6	6	ah06001497	26.5558	5.05704	do.	8.978	-22.9091
PW	E6	10	ah10001254	23.0308	4.06668	do.	6.7858	19.9892
GW	E1	3	aa03002208	22.1065	6.33301	2.95998	12.0807	-21.0379
GW	E2	2	ad02003076	9.09115	4.22891	2.76465	7.7968	-17.9875
GW	E2	3	ac03000537	22.6649	6.23515	do.	11.6132	-20.47
GW	E2	5	test00313	4.78513	2.7868	do.	4.5647	12.5856
GW	E2	10	K10sf005	3.77466	5.4679	do.	9.7578	-19.0299
GW	E3	1	test00058	30.6923	3.08494	2.79814	5.2113	-11.2478
GW	E3	3	ah03001245	15.4925	3.76447	do.	6.4542	-12.5215
GW	E3	6	Nag08KK13572	24.4221	5.95925	do.	12.176	-16.8413
GW	E4	2	test00133	23.4368	4.46972	2.76317	8.1619	-16.2405
GW	E4	3	ah03001245	15.4925	5.74944	do.	9.6679	-17.8958
GW	E4	9	Rik6993	16.456	3.51226	do.	5.8042	-14.9284
GW	E5	1	K01sf037	30.0048	5.7699	2.90857	10.9143	-19.4394
GW	E5	4	Nag08KK08918	1.72287	3.04975	do.	6.0808	-14.4769
GW	E6	1	AD01017981	38.4518	2.89372	2.85628	5.6536	-15.3811
GW	E6	3	ah03001245	15.4925	2.98	do.	9.7022	-20.1447
SLW	E1	1	P0686	39.5236	3.25197	2.82701	6.3619	20.8096
SLW	E1	3	ad03009264	18.1505	4.12339	do.	7.7494	23.2613
SLW	E1	5	Nag08KK11930	25.297	4.19939	do.	7.4894	-22.0756
SLW	E1	10	Nag08KK20036	18.8518	3.89257	do.	17.5406	33.702
SLW	E1	10	NAg08KK20284	23.4	3.7	do.	7	21.6
SLW	E2	1	P0686	39.5236	2.78308	2.76095	5.5697	20.9857
SLW	E2	3	P1473	19.0933	3.52925	do.	6.6605	23.3143
SLW	E2	10	aa10003574	22.2994	4.8159	do.	19.804	39.0618
SLW	E2	10	ah10001254	23	4.9	do.	10.5	28.8
SLW	E3	1	ab01000578	9.00815	3.16159	2.76291	8.8366	-26.1608
SLW	E3	1	test00078	40.2736	8.624	do.	18.7491	39.1738
SLW	E3	5	Nag08KK11930	25.297	4.86508	do.	10.1557	-28.0515
SLW	E4	1	aa01005935	11.4245	4.01941	2.79165	8.5495	-26.4296
SLW	E4	1	test00078	40.2736	9.49371	do.	17.1255	38.2714
SLW	E4	2	test00133	23.4368	4.25829	do.	7.6289	26.1031
SLW	E4	5	test00352	24.7844	4.68161	do.	7.5949	-25.2606
SLW	E5	1	test00078	40.2736	17.727	2.86909	32.5427	51.891
SLW	E5	5	K05sf166	24.0685	8.7894	do.	14.4262	-33.7087
SLW	E6	1	P0686	39.5236	17.2969	2.85466	31.5919	52.3354
SLW	E6	5	K05sf166	24.0685	4.54917	do.	7.3036	-24.4279
SLW	E6	10	Nag08KK20284	23.3801	5.31967	do.	8.0369	26.944
Position is based on the physical position in the ‘Nipponbare’ rice (O. sativa ssp. japonica) genome (Build 4, http://rgp.dna.affrc.go.jp/). AE (additive effect) indicates the effect of the ‘Tachisugata’ allele relative to that of the ‘Hokuriku 193’ allele. E, environment; Chr., chromosome; PVE, phenotypic variance explained (= R2-value × 100); PW, plant weight; GW, grain weight; SLW, stem and le…
