# Supplementary material for: A follow-up study for biomass yield QTLs in rice
Source: PLoS One. 2018 Oct 23;13(10):e0206054. doi: 10.1371/journal.pone.0206054 (PMC6198978; doi:10.1371/journal.pone.0206054)
Supplement: S4 Table — Chr., chromosome; E, environment; QTL–E, QTL–environment interaction. PW, plant weight; GW, grain weight; SLW, stem and leaf weight. Boldface indicates significance at α = 0.05. n.s., not significant at α = 0.05. Additive, additive model (VP = VQ + VE). Full, full model (VP = VQ + VE + VQE). (XLSX) [file pone.0206054.s007.xlsx]

## Sheet: S4 Table
S4 Table. Effects of QTLs, environments, and Q–E interactions on biomass-related traits across years.
Trait	Chr	Marker analysed	Position (Mb)	QTL (d.f. = 1)		E (d.f. = 3)		QTL-E (d.f. = 3)		R2
				F-value	P-value	F-value	P-value	F-value	P-value	Additive	Full	Difference
PW	1	AE01004668	21.0616	14.619	0.00014307	101.645	8.521e-55	0.984351	n.s.
PW	1	AD01017981	38.4518	69.3589	4.13968e-16	103.378	1.20792e-55	0.927672	n.s.
PW	1	P0686	39.5236	88.1977	7.58383e-20	104.24	4.50937e-56	1.02182	n.s.
PW	1	test00078	40.2736	78.8067	5.40243e-18	98.6177	1.80574e-53	1.18005	n.s.
PW	1	ah01003209	40.994	67.3366	1.05603e-15	102.375	3.45049e-55	1.07038	n.s.
PW	2	ad02003076	9.09115	15.6761	8.27399e-05	81.823	1.79676e-45	2.60439	n.s.
PW	5	K05sf166	24.0685	30.6895	4.25227e-08	111.2	3.86106e-59	2.96073	0.0315837	0.328192	0.333629	0.00543651
PW	5	Nag08KK11930	25.297	43.4384	8.50123e-11	110.979	5.4992e-59	1.96503	n.s.
PW	5	Nag08KK11958	25.7429	32.7287	1.55892e-08	108.208	9.38887e-58	1.40224	n.s.
PW	6	aa06000895	25.8741	12.0674	0.000544261	99.3492	1.06127e-53	1.99627	n.s.
PW	6	ah06001497	26.5558	13.127	0.000311595	101.651	7.58068e-55	2.23154	n.s.
PW	10	K10sf004	3.00244	8.94687	0.00287407	98.871	1.27581e-53	0.30434	n.s.
PW	10	aa10003574	22.2994	34.1397	7.81371e-09	102.782	2.9086e-55	0.452084	n.s.
PW	10	ah10001254	23.0308	32.6257	1.6332e-08	104.45	3.62025e-56	0.594157	n.s.
PW	10	Nag08KK20284	23.3801	17.4067	3.38302e-05	102.475	2.55758e-55	1.68515	n.s.
GW	1	K01sf037	30.0048	1.15958	n.s.	62.7244	4.78393e-36	4.85535	0.00237345	0.202745	0.215264	0.012519
GW	1	test00058	30.6923	4.07102	0.043996	62.758	4.77138e-36	3.12626	0.0252722	0.206102	0.213054	0.00695258
GW	1	AD01017981	38.4518	0.490361	n.s.	59.9783	1.31084e-34	0.782338	n.s.
GW	2	ad02003076	9.09115	0.664977	n.s.	48.3778	1.86436e-28	1.51707	n.s.
GW	2	test00133	23.4368	3.4051	n.s.	57.2027	3.35414e-33	1.48961	n.s.
GW	3	ah03001245	15.4925	0.133654	n.s.	55.9274	1.84359e-32	3.23815	0.0217345	0.190968	0.198515	0.00754774
GW	3	aa03002208	22.1065	4.83128	0.0282682	59.9178	1.47532e-34	5.75665	0.000681649	0.200329	0.215933	0.0156047
GW	3	ac03000537	22.6649	3.17256	n.s.	58.8885	5.21475e-34	5.80976	0.000633435	0.199103	0.214968	0.0158648
GW	4	Nag08KK08918	1.72287	0.1393	n.s.	59.4337	3.01992e-34	3.59032	0.0134838	0.200069	0.20879	0.00872123
GW	5	test00313	4.78513	7.93126	0.00499287	60.6319	6.30551e-35	1.15721	n.s.
GW	6	Nag08KK13572	24.4221	1.26141	n.s.	57.8454	1.92018e-33	0.144549	n.s.
GW	9	Rik6993	16.456	0.628561	n.s.	46.3555	2.2944e-27	2.1935	n.s.
GW	10	K10sf005	3.77466	5.59187	0.0183047	57.7119	1.74106e-33	1.09311	n.s.
SLW	1	ab01000578	9.00815	8.78698	0.0031359	35.7029	7.53382e-34	0.693018	n.s.
SLW	1	aa01005935	11.4245	28.1257	1.51777e-07	41.8352	6.51316e-25	0.792632	n.s.
SLW	1	P0686	39.5236	153.305	4.57548e-32	41.0119	1.76499e-24	4.29239	0.00515531	0.283062	0.292698	0.00963607
SLW	1	test00078	40.2736	137.766	3.14207e-29	38.9236	2.57487e-23	3.37885	0.0179578	0.271224	0.278357	0.00713302
SLW	2	test00133	23.4368	5.16872	0.0232883	37.3328	1.91599e-22	0.359859	n.s.
SLW	3	ad03009264	18.1505	19.6176	1.09603e-05	37.2022	2.50093e-22	1.11656	n.s.
SLW	3	P1473	19.0933	12.0383	0.000552311	39.2548	1.6949e-23	1.0791	n.s.
SLW	5	K05sf166	24.0685	42.961	1.06634e-10	42.5215	2.6676e-25	1.42853	n.s.
SLW	5	test00352	24.7844	51.6803	1.64234e-12	42.2028	3.9914e-25	0.798395	n.s.
SLW	5	Nag08KK11930	25.297	56.9569	1.36115e-13	41.9775	5.43987e-25	0.762296	n.s.
SLW	10	Nag08KK20036	18.8518	0.569637	n.s.	38.3212	5.71618e-23	0.900245	n.s.
SLW	10	aa10003574	22.2994	19.4295	1.20524e-05	37.33	2.08003e-22	0.820653	n.s.
SLW	10	ah10001254	23	18.7572	1.69468e-05	38.8292	2.85998e-23	1.16422	n.s.
SLW	10	Nag08KK20284	23.3801	13.133	0.000310375	38.5699	3.90579e-23	1.6498	n.s.
Chr., chromosome; E, environment; QTL–E, QTL–environment interaction. PW, plant weight; GW, grain weight; SLW, stem and leaf weight. Boldface indicates significance at α = 0.05. d.f., degrees of freedom. n.s., not significant at α = 0.05. Additive, additive model (VP = VQ + VE). Full, full model (VP = VQ + VE + VQE).
