# Supplementary material for: A follow-up study for biomass yield QTLs in rice
Source: PLoS One. 2018 Oct 23;13(10):e0206054. doi: 10.1371/journal.pone.0206054 (PMC6198978; doi:10.1371/journal.pone.0206054)
Supplement: S5 Table — Chr., chromosome; E, environment; QTL–E, QTL–environment interaction. PW, plant weight; GW, grain weight; SLW, stem and leaf weight. Boldface indicates significance at α = 0.05. d.f., degrees of freedom. n.s., not significant at α = 0.05. Additive, additive model (VP = VQ + VE). Full, full model (VP = VQ + VE + VQE). (XLSX) [file pone.0206054.s008.xlsx]

## Sheet: S5 Table
S5 Table. Effects of QTLs, environments, and Q–E interactions on biomass-related traits between fertilization conditions.
Trait	Chr	Marker analysed	Position (Mb)	QTL (d.f. = 1)		E (d.f. = 1)		QTL-E (d.f. = 1)
				F-value	P-value	F-value	P-value	F-value	P-value
PW	1	AE01004668	21.0616	21.0118	6.30504e-06	64.6891	1.28034e-14	0.798079	n.s.
PW	1	AD01017981	38.4518	26.6293	4.07146e-07	66.6846	5.36275e-15	0.888448	n.s.
PW	1	P0686	39.5236	34.8464	8.17722e-09	67.5076	3.71775e-15	0.774448	n.s.
PW	1	test00078	40.2736	38.4998	1.49799e-09	64.9574	1.12565e-14	0.993806	n.s.
PW	1	ah01003209	40.994	33.1755	1.80037e-08	65.3885	9.35165e-15	1.25937	n.s.
PW	2	ad02003076	9.09115	1.67496	n.s.	51.2933	4.55506e-12	0.362568	n.s.
PW	5	K05sf166	24.0685	11.9821	0.000601329	72.3905	4.73715e-16	0.105027	n.s.
PW	5	Nag08KK11930	25.297	19.4396	1.37268e-05	74.837	1.7206e-16	1.12496	n.s.
PW	5	Nag08KK11958	25.7429	13.375	0.000293042	72.6302	4.35154e-16	0.750188	n.s.
PW	6	aa06000895	25.8741	11.4082	0.000811576	67.4655	3.95131e-15	1.40212	n.s.
PW	6	ah06001497	26.5558	10.7992	0.00111471	67.6424	3.55974e-15	1.0369	n.s.
PW	10	K10sf004	3.00244	7.50123	0.0064689	67.0693	4.48499e-15	1.06833	n.s.
PW	10	aa10003574	22.2994	18.3119	2.41026e-05	68.4014	2.65161e-15	0.451354	n.s.
PW	10	ah10001254	23.0308	16.2152	6.88321e-05	70.6879	9.58816e-16	0.375027	n.s.
PW	10	Nag08KK20284	23.3801	9.39687	0.00233495	70.4138	1.06096e-15	0.85372	n.s.
GW	1	K01sf037	30.0048	36.2533	4.23529e-09	31.1247	4.72952e-08	0.303273	n.s.
GW	1	test00058	30.6923	38.5637	1.44678e-09	30.813	5.48397e-08	0.177765	n.s.
GW	1	AD01017981	38.4518	2.26802	n.s.	26.8851	3.59941e-07	0.60698	n.s.
GW	2	ad02003076	9.09115	2.05726	n.s.	19.0814	1.64258e-05	1.05063	n.s.
GW	2	test00133	23.4368	19.6007	1.26147e-05	25.5804	6.72466e-07	1.23585	n.s.
GW	3	ah03001245	15.4925	40.4603	6.12938e-10	31.8797	3.34395e-08	0.497266	n.s.
GW	3	aa03002208	22.1065	23.7003	1.68786e-06	27.8915	2.22543e-07	0.00312486	n.s.
GW	3	ac03000537	22.6649	24.8361	9.71536e-07	29.7624	9.10003e-08	0.0364543	n.s.
GW	4	Nag08KK08918	1.72287	6.20216	0.0132173	27.9193	2.21551e-07	0.395706	n.s.
GW	5	test00313	4.78513	4.96506	0.0264815	27.9655	2.14783e-07	0.0165805	n.s.
GW	6	Nag08KK13572	24.4221	28.8564	1.41093e-07	30.7619	5.69755e-08	0.34231	n.s.
GW	9	Rik6993	16.456	36.0198	4.7892e-09	22.8659	2.54188e-06	0.880788	n.s.
GW	10	K10sf005	3.77466	7.88515	0.00524988	29.5687	9.85385e-08	0.000627823	n.s.
SLW	1	ab01000578	9.00815	13.1145	0.000335563	35.9165	5.04915e-09	0.137894	n.s.
SLW	1	aa01005935	11.4245	24.4969	1.14546e-06	35.0035	7.66363e-09	0.000121951	n.s.
SLW	1	P0686	39.5236	59.0284	1.45515e-13	36.561	3.66917e-09	0.39457	n.s.
SLW	1	test00078	40.2736	68.6982	2.26856e-15	35.5391	5.9391e-09	0.490574	n.s.
SLW	2	test00133	23.4368	10.5443	0.00127311	36.5528	3.66604e-09	1.32482	n.s.
SLW	3	ad03009264	18.1505	3.35606	n.s.	31.369	4.27349e-08	0.140684	n.s.
SLW	3	P1473	19.0933	0.771514	n.s.	33.4433	1.58707e-08	0.0257919	n.s.
SLW	5	K05sf166	24.0685	17.0518	4.52004e-05	37.1369	2.81961e-09	0.0386824	n.s.
SLW	5	test00352	24.7844	25.0869	8.58235e-07	38.036	1.8572e-09	0.015632	n.s.
SLW	5	Nag08KK11930	25.297	26.6724	3.9984e-07	38.0061	1.89281e-09	0.00262248	n.s.
SLW	10	Nag08KK20036	18.8518	3.80204	n.s.	34.3671	1.03258e-08	0.189283	n.s.
SLW	10	aa10003574	22.2994	15.1984	0.00011555	33.936	1.26945e-08	0.35053	n.s.
SLW	10	ah10001254	23	13.578	0.00026362	36.3447	4.05856e-09	0.441996	n.s.
SLW	10	Nag08KK20284	23.3801	11.3548	0.000832631	37.1955	2.71742e-09	1.60667	n.s.
Chr., chromosome; E, environment; QTL–E, QTL–environment interaction. PW, plant weight; GW, grain weight; SLW, stem and leaf weight. Boldface indicates significance at α = 0.05. d.f., degrees of freedom. n.s., not significant at α = 0.05. Additive, additive model (VP = VQ + VE). Full, full model (VP = VQ + VE + VQE).
