# Supplementary material for: A follow-up study for biomass yield QTLs in rice
Source: PLoS One. 2018 Oct 23;13(10):e0206054. doi: 10.1371/journal.pone.0206054 (PMC6198978; doi:10.1371/journal.pone.0206054)
Supplement: S1 File — (XLSX) [file pone.0206054.s009.xlsx]

## Sheet: Genotypes
SNP	Chromosome	Position (bp)	Parent		Line
			TS	H193	1	2	3	4	5	6	7	8	9	10	11	12	13	14	15	16	17	18	19	20	21	22	23	24	25	26	27	28	29	30	31	32	33	34	35	36	37	38	39	40	41	42	43	44	45
															Positive																							Positive							Positive
AE01000010	1	1032126	AA	BB	AA	BB	-	AA	BB	BB	AA	BB	AA	BB	AA	AA	AA	AA	AA	BB	BB	BB	BB	-	BB	BB	AA	-	-	-	BB	AA	AA	BB	AA	BB	BB	-	AA	BB	AA	AA	BB	BB	AA	BB	BB	AA	BB
aa01000201	1	1268484	AA	BB	AA	BB	-	AA	BB	BB	AA	BB	AA	BB	AA	AA	AA	AA	AA	BB	BB	BB	BB	-	BB	BB	AA	-	-	-	BB	AA	BB	BB	AA	BB	BB	-	AA	BB	AA	BB	BB	BB	AA	BB	BB	AA	BB
Nag08KK00101	1	1995506	AA	BB	AA	BB	BB	AA	BB	BB	AA	BB	AA	BB	AA	AA	AA	AA	AA	BB	AA	BB	BB	-	BB	BB	AA	-	BB	-	BB	AA	BB	BB	BB	BB	BB	-	AA	BB	AA	BB	BB	BB	AA	BB	BB	AA	BB
Rik0539	1	6678438	AA	BB	BB	BB	BB	AA	BB	BB	AA	BB	AA	BB	BB	BB	AA	AA	BB	BB	BB	BB	AA	BB	BB	BB	BB	BB	BB	BB	BB	BB	AA	BB	AA	BB	BB	BB	BB	BB	AA	AA	AA	BB	BB	BB	BB	BB	AA
ah01000472	1	6968911	AA	BB	BB	BB	BB	AA	BB	BB	AA	BB	AA	BB	BB	BB	AA	AA	BB	BB	BB	BB	AA	BB	BB	BB	BB	BB	BB	BB	BB	BB	AA	BB	-	BB	BB	BB	BB	BB	AA	AA	AA	BB	BB	BB	BB	BB	AA
AD01003587	1	7435015	AA	BB	BB	BB	BB	AA	BB	BB	AA	BB	AA	BB	BB	BB	AA	-	BB	BB	BB	BB	AA	BB	BB	BB	BB	BB	BB	BB	BB	BB	AA	BB	BB	BB	BB	BB	BB	BB	AA	AA	AA	BB	BB	BB	BB	BB	AA
AE01003285	1	7813555	AA	BB	BB	BB	BB	AA	BB	BB	AA	BB	AA	BB	BB	BB	AA	-	AA	BB	BB	BB	AA	BB	BB	BB	BB	BB	BB	BB	BB	BB	AA	BB	BB	BB	BB	BB	BB	BB	AA	AA	AA	BB	BB	BB	BB	BB	AA
AE01003290	1	8289983	AA	BB	BB	BB	BB	AA	BB	BB	AA	BB	AA	AA	BB	BB	AA	BB	AA	BB	BB	BB	AA	AA	BB	BB	BB	BB	BB	BB	BB	BB	AA	BB	BB	BB	BB	AA	BB	BB	AA	AA	AA	BB	BB	BB	BB	BB	AA
ab01000535	1	8455086	AA	BB	BB	BB	BB	AA	BB	BB	AA	BB	AA	AA	BB	BB	AA	-	AA	-	BB	BB	AA	AA	BB	BB	BB	-	BB	BB	BB	BB	AA	BB	BB	BB	BB	AA	BB	BB	AA	AA	AA	BB	BB	BB	BB	BB	AA
ab01000578	1	9008150	AA	BB	BB	BB	BB	AA	BB	BB	BB	BB	AA	AA	AA	BB	AA	BB	AA	AA	BB	BB	AA	AA	BB	BB	BB	BB	BB	BB	BB	BB	AA	BB	AA	BB	BB	AA	BB	BB	AA	AA	AA	BB	BB	BB	BB	BB	AA
aa01005935	1	11424453	AA	BB	BB	BB	BB	AA	BB	BB	BB	BB	AA	AA	AA	BB	AA	BB	AA	AA	BB	BB	BB	AA	BB	BB	BB	-	BB	BB	BB	BB	AA	AA	AA	BB	BB	AA	BB	BB	AA	AA	AA	BB	BB	BB	BB	BB	AA
ah01000885	1	12174402	AA	BB	BB	BB	BB	BB	AA	BB	BB	BB	AA	AA	AA	BB	BB	BB	AA	AA	BB	BB	BB	AA	BB	AA	BB	-	BB	BB	BB	BB	AA	AA	BB	BB	BB	AA	BB	BB	AA	AA	AA	BB	BB	BB	BB	BB	AA
test00026	1	12964228	AA	BB	BB	BB	BB	BB	AA	BB	BB	BB	AA	AA	AA	BB	BB	BB	AA	AA	BB	BB	BB	AA	BB	BB	BB	BB	BB	BB	AA	BB	AA	AA	BB	BB	BB	AA	BB	BB	AA	AA	AA	BB	BB	BB	BB	BB	AA
P0642_2	1	13060187	AA	BB	BB	BB	BB	BB	AA	BB	BB	BB	AA	AA	AA	BB	BB	BB	AA	AA	BB	BB	BB	AA	BB	BB	BB	-	BB	BB	AA	BB	AA	AA	BB	BB	BB	AA	BB	BB	AA	AA	AA	BB	BB	BB	BB	BB	AA
P0196_0	1	14822479	AA	BB	BB	BB	BB	BB	AA	BB	BB	BB	AA	BB	AA	BB	BB	BB	BB	AA	BB	BB	BB	AA	BB	BB	BB	-	BB	BB	AA	BB	AA	AA	BB	BB	AA	AA	BB	BB	AA	-	AA	BB	BB	BB	BB	BB	AA
AE01004668	1	21061574	AA	BB	BB	AA	BB	BB	AA	BB	BB	BB	AA	BB	AA	BB	BB	BB	BB	AA	BB	BB	BB	AA	BB	BB	BB	-	BB	BB	AA	BB	AA	AA	AA	BB	AA	AA	BB	BB	BB	BB	AA	BB	BB	BB	BB	BB	AA
P202_2	1	21128790	AA	BB	BB	AA	BB	BB	AA	BB	BB	BB	AA	BB	AA	BB	BB	BB	BB	AA	BB	BB	BB	AA	BB	BB	BB	-	BB	BB	AA	BB	AA	AA	AA	BB	AA	AA	BB	BB	BB	BB	AA	BB	BB	BB	BB	BB	AA
K01sf037	1	30004825	AA	BB	BB	BB	AA	AA	AA	BB	BB	BB	AA	AA	AA	AA	AA	AA	BB	AA	BB	BB	BB	BB	AA	AA	BB	AA	AA	BB	AA	AA	-	AA	AA	AA	-	BB	AA	BB	BB	AA	AA	AA	BB	BB	AA	AA	AA
aa01009984	1	30363172	AA	BB	BB	BB	AA	AA	AA	BB	BB	BB	AA	AA	AA	AA	AA	AA	BB	AA	BB	BB	BB	BB	AA	AA	BB	AA	AA	BB	AA	AA	-	AA	AA	AA	-	BB	AA	BB	BB	AA	AA	AA	BB	BB	AA	AA	AA
test00058	1	30692325	AA	BB	BB	BB	AA	AA	AA	AA	BB	BB	AA	AA	AA	AA	AA	AA	BB	AA	BB	BB	BB	BB	AA	AA	BB	AA	AA	BB	AA	AA	BB	AA	AA	AA	-	BB	AA	BB	BB	AA	AA	AA	BB	BB	AA	AA	AA
Nag08KK02071	1	31036027	AA	BB	BB	BB	AA	AA	AA	AA	BB	BB	AA	AA	AA	AA	AA	AA	BB	AA	BB	BB	BB	BB	AA	AA	BB	AA	AA	BB	AA	AA	BB	AA	AA	AA	-	BB	AA	BB	AA	AA	AA	AA	BB	BB	AA	AA	AA
ad01017435	1	37402104	AA	BB	AA	BB	AA	AA	AA	AA	AA	BB	AA	AA	AA	AA	AA	BB	AA	AA	BB	BB	AA	BB	AA	AA	AA	AA	AA	BB	AA	AA	AA	BB	AA	AA	AA	BB	AA	BB	BB	AA	AA	AA	BB	AA	BB	BB	AA
P0684_2	1	38041289	AA	BB	AA	BB	AA	AA	AA	AA	AA	BB	AA	AA	AA	AA	AA	BB	AA	AA	BB	BB	AA	BB	AA	AA	AA	AA	AA	BB	AA	AA	AA	BB	AA	AA	AA	BB	AA	BB	BB	AA	AA	AA	BB	AA	BB	BB	AA
AD01017981	1	38451778	AA	BB	AA	BB	AA	AA	AA	AA	AA	BB	AA	AA	AA	AA	AA	BB	AA	AA	BB	BB	AA	BB	AA	AA	AA	AA	AA	BB	AA	AA	AA	BB	AA	AA	AA	BB	AA	BB	BB	AA	AA	AA	AA	AA	BB	BB	AA
P0686	1	39523611	AA	BB	AA	BB	AA	AA	AA	AA	AA	BB	AA	AA	AA	AA	AA	BB	AA	AA	BB	BB	AA	BB	AA	AA	AA	AA	AA	BB	AA	AA	AA	BB	AA	AA	AA	BB	AA	BB	AA	AA	AA	AA	AA	AA	AA	BB	BB
test00078	1	40273594	AA	BB	AA	BB	AA	AA	AA	AA	AA	BB	AA	AA	AA	AA	AA	BB	AA	AA	BB	BB	BB	BB	AA	AA	AA	AA	AA	BB	AA	AA	AA	BB	AA	AA	AA	BB	BB	BB	AA	AA	AA	AA	AA	AA	AA	BB	BB
aa01010927	1	40703587	AA	BB	AA	BB	AA	AA	AA	AA	AA	BB	AA	AA	AA	AA	AA	BB	AA	AA	BB	BB	BB	BB	AA	AA	AA	AA	AA	BB	AA	BB	AA	BB	AA	AA	AA	BB	BB	BB	AA	AA	AA	AA	AA	AA	AA	BB	BB
ah01003209	1	40993981	AA	BB	AA	BB	AA	AA	AA	AA	AA	BB	AA	AA	AA	-	AA	BB	AA	AA	BB	BB	BB	BB	AA	AA	AA	AA	AA	BB	AA	BB	AA	BB	AA	BB	AA	BB	BB	BB	AA	AA	AA	AA	AA	AA	AA	BB	BB
AD01019839	1	41517706	AA	BB	AA	BB	AA	AA	AA	AA	AA	BB	AA	AA	AA	-	AA	BB	AA	AA	BB	BB	BB	BB	AA	AA	AA	AA	AA	BB	AA	BB	AA	BB	AA	BB	AA	BB	BB	BB	AA	AA	AA	AA	AA	AA	AA	AA	BB
AE01008895	1	44032319	AA	BB	AA	AA	AA	AA	AA	AA	-	BB	BB	AA	AA	BB	AA	AA	AA	AA	AA	AA	BB	AA	-	AA	BB	AA	AA	AA	AA	BB	BB	BB	AA	BB	BB	AA	AA	BB	AA	BB	AA	AA	AA	AA	AA	AA	BB
Nag08KK03438	1	44366998	AA	BB	AA	AA	AA	AA	AA	AA	AA	BB	BB	AA	AA	BB	AA	AA	AA	AA	AA	AA	BB	AA	-	AA	BB	AA	AA	AA	BB	BB	BB	AA	AA	BB	BB	AA	AA	BB	AA	BB	AA	AA	AA	AA	AA	AA	BB
ab01001306	1	44759454	AA	BB	AA	AA	AA	AA	AA	AA	AA	BB	BB	AA	AA	BB	AA	AA	AA	BB	AA	AA	BB	AA	-	AA	BB	AA	AA	AA	BB	BB	BB	AA	AA	BB	BB	AA	AA	BB	AA	BB	AA	AA	AA	AA	AA	AA	BB
aa02000006	2	390336	AA	BB	AA	BB	BB	AA	AA	BB	BB	AA	BB	AA	BB	BB	AA	BB	BB	BB	BB	BB	-	BB	AA	BB	BB	BB	BB	BB	BB	BB	AA	AA	BB	BB	AA	BB	BB	BB	BB	AA	BB	AA	BB	BB	AA	BB	AA
ah02000030	2	1332461	AA	BB	AA	BB	BB	AA	AA	BB	BB	AA	BB	AA	BB	BB	AA	BB	BB	BB	BB	BB	BB	BB	AA	BB	BB	-	-	BB	BB	BB	AA	AA	BB	BB	AA	BB	BB	BB	BB	AA	BB	AA	BB	BB	AA	BB	AA
aa02000032	2	1464369	AA	BB	AA	BB	BB	AA	AA	BB	BB	AA	BB	AA	BB	BB	AA	BB	BB	BB	BB	BB	BB	BB	AA	BB	BB	-	-	BB	BB	BB	AA	AA	BB	BB	AA	BB	BB	BB	BB	AA	BB	AA	BB	BB	AA	BB	AA
AE02000053	2	1968779	AA	BB	AA	BB	BB	AA	AA	BB	AA	AA	BB	AA	BB	BB	AA	BB	BB	BB	BB	BB	BB	BB	AA	BB	BB	-	-	BB	BB	AA	AA	AA	BB	BB	AA	BB	BB	BB	BB	AA	BB	AA	BB	BB	AA	AA	AA
test00096	2	3829768	AA	BB	AA	BB	AA	AA	BB	BB	AA	AA	BB	AA	BB	AA	AA	BB	BB	BB	BB	BB	BB	BB	AA	BB	BB	-	-	BB	BB	AA	BB	AA	BB	BB	BB	BB	AA	AA	BB	BB	AA	AA	BB	BB	AA	AA	AA
ah02000273	2	4512600	AA	BB	AA	AA	-	AA	BB	BB	AA	AA	BB	AA	BB	AA	AA	BB	BB	AA	BB	BB	BB	BB	AA	BB	BB	-	-	BB	BB	BB	BB	BB	BB	BB	BB	BB	AA	AA	BB	BB	AA	AA	BB	BB	AA	AA	AA
K02sf180	2	5303001	AA	BB	AA	AA	-	AA	AA	BB	BB	AA	BB	AA	BB	AA	AA	BB	BB	AA	BB	BB	BB	BB	-	BB	BB	-	-	BB	BB	BB	BB	BB	BB	BB	BB	BB	AA	AA	BB	BB	AA	BB	BB	BB	AA	BB	BB
aa02000715	2	6133069	AA	BB	AA	AA	-	AA	AA	BB	BB	AA	-	AA	BB	AA	AA	BB	BB	AA	BB	BB	BB	BB	-	BB	AA	AA	-	BB	BB	BB	BB	BB	BB	BB	BB	BB	AA	AA	BB	BB	AA	BB	BB	BB	AA	BB	BB
ad02002418	2	7176229	AA	BB	AA	AA	-	AA	AA	BB	BB	AA	AA	AA	BB	AA	AA	AA	BB	AA	BB	BB	BB	BB	-	BB	AA	AA	-	BB	BB	BB	BB	BB	BB	BB	BB	BB	AA	AA	BB	BB	AA	BB	BB	BB	AA	BB	BB
K02sf008	2	7495836	AA	BB	AA	AA	AA	AA	AA	BB	BB	AA	AA	AA	BB	AA	AA	AA	BB	AA	BB	BB	BB	BB	-	BB	AA	AA	-	BB	BB	BB	BB	AA	BB	BB	BB	BB	AA	AA	BB	BB	AA	BB	BB	BB	AA	BB	BB
ac02000125	2	7821232	AA	BB	AA	AA	AA	AA	AA	BB	BB	AA	AA	AA	BB	AA	AA	AA	BB	AA	BB	BB	BB	BB	-	BB	AA	AA	AA	BB	BB	BB	BB	AA	BB	BB	BB	BB	AA	AA	BB	BB	AA	BB	BB	BB	AA	BB	BB
ac02000133	2	8313910	AA	BB	AA	AA	AA	AA	AA	BB	BB	AA	AA	AA	BB	AA	AA	AA	BB	AA	BB	BB	BB	BB	-	BB	AA	AA	AA	BB	BB	BB	BB	AA	BB	BB	BB	BB	AA	AA	BB	BB	AA	BB	BB	AA	AA	BB	BB
ad02003076	2	9091153	AA	BB	AA	AA	AA	AA	AA	BB	BB	AA	AA	AA	BB	AA	AA	AA	AA	-	BB	BB	BB	BB	-	BB	AA	AA	AA	BB	BB	BB	BB	AA	AA	BB	BB	BB	AA	BB	BB	BB	AA	BB	BB	AA	AA	BB	BB
AD02003294	2	9997504	AA	BB	AA	AA	AA	AA	AA	AA	BB	AA	AA	AA	BB	AA	AA	AA	AA	-	BB	BB	BB	BB	-	BB	AA	AA	AA	BB	BB	BB	BB	AA	AA	BB	BB	BB	AA	BB	BB	BB	AA	BB	BB	AA	AA	BB	BB
aa02000798	2	10149289	AA	BB	AA	AA	AA	AA	AA	AA	BB	AA	AA	AA	BB	AA	AA	AA	AA	-	AA	AA	BB	BB	-	BB	AA	AA	AA	AA	BB	BB	BB	AA	AA	BB	BB	BB	AA	BB	BB	BB	AA	BB	BB	AA	AA	BB	BB
P0237	2	10584860	AA	BB	AA	AA	AA	AA	AA	AA	BB	AA	AA	AA	BB	AA	AA	AA	AA	AA	AA	AA	BB	BB	-	BB	AA	AA	AA	AA	BB	BB	BB	AA	AA	BB	BB	BB	AA	BB	BB	BB	AA	BB	BB	AA	AA	BB	BB
AE02001968	2	11075501	AA	BB	AA	AA	AA	AA	AA	AA	BB	AA	AA	AA	BB	AA	AA	AA	AA	-	AA	AA	BB	BB	BB	BB	AA	-	AA	AA	BB	BB	AA	AA	AA	AA	BB	BB	BB	BB	BB	BB	AA	BB	BB	AA	AA	BB	BB
test00111	2	11934081	AA	BB	AA	AA	AA	AA	AA	AA	BB	AA	AA	AA	BB	AA	AA	-	AA	-	AA	AA	BB	BB	BB	BB	AA	-	AA	AA	BB	BB	AA	AA	AA	AA	BB	BB	BB	BB	BB	BB	AA	BB	BB	AA	BB	BB	BB
ah02000807	2	12246430	AA	BB	AA	AA	AA	AA	AA	AA	BB	AA	AA	AA	BB	AA	AA	BB	AA	AA	AA	AA	BB	BB	BB	BB	AA	-	AA	AA	BB	BB	AA	AA	AA	AA	BB	BB	BB	BB	BB	BB	AA	BB	BB	AA	BB	BB	BB
ad02004940	2	12913698	AA	BB	AA	AA	AA	AA	AA	AA	BB	AA	AA	AA	BB	AA	AA	BB	AA	AA	AA	AA	BB	BB	BB	BB	AA	-	AA	AA	BB	BB	AA	AA	AA	AA	BB	BB	BB	BB	BB	BB	AA	BB	BB	AA	BB	BB	BB
Nag08KK04372	2	13221764	AA	BB	AA	AA	AA	AA	AA	AA	BB	AA	AA	AA	BB	AA	AA	BB	AA	AA	AA	AA	BB	BB	BB	BB	AA	-	AA	AA	BB	BB	AA	AA	AA	AA	BB	BB	BB	BB	BB	BB	AA	BB	BB	AA	BB	BB	BB
Nag08KK04420	2	13560559	AA	BB	AA	AA	AA	AA	AA	AA	BB	AA	AA	AA	BB	AA	AA	BB	AA	AA	AA	AA	BB	BB	BB	BB	AA	-	AA	AA	BB	BB	AA	AA	AA	AA	BB	BB	BB	BB	BB	BB	AA	BB	BB	AA	BB	BB	BB
P1287	2	14538776	AA	BB	AA	AA	AA	AA	AA	AA	BB	AA	AA	AA	BB	AA	AA	BB	AA	AA	AA	AA	BB	BB	BB	BB	AA	-	AA	AA	BB	BB	AA	AA	AA	AA	BB	BB	BB	BB	BB	BB	AA	BB	BB	AA	BB	BB	BB
AE02002052	2	15144660	AA	BB	AA	AA	AA	AA	AA	AA	BB	AA	AA	AA	BB	AA	AA	BB	AA	AA	AA	AA	BB	BB	BB	BB	AA	AA	AA	AA	BB	BB	AA	AA	AA	AA	BB	BB	BB	BB	BB	BB	AA	BB	BB	AA	BB	BB	BB
Nag08KK04508	2	15490223	AA	BB	AA	AA	AA	AA	AA	AA	BB	AA	AA	AA	BB	AA	AA	BB	AA	AA	AA	AA	BB	BB	BB	BB	AA	AA	AA	AA	BB	BB	AA	AA	AA	AA	BB	BB	BB	BB	BB	BB	AA	BB	BB	AA	BB	BB	BB
ad02006023	2	15782657	AA	BB	AA	AA	AA	AA	AA	AA	BB	AA	AA	AA	BB	AA	AA	BB	AA	AA	AA	AA	BB	BB	BB	BB	AA	-	AA	AA	BB	BB	AA	AA	AA	AA	BB	BB	BB	BB	BB	BB	AA	BB	BB	AA	BB	BB	BB
ah02001133	2	16281852	AA	BB	AA	AA	AA	AA	AA	AA	BB	AA	AA	AA	BB	AA	AA	BB	AA	AA	AA	AA	BB	BB	BB	BB	AA	-	AA	AA	BB	BB	AA	AA	AA	AA	BB	BB	BB	BB	BB	BB	AA	BB	BB	AA	BB	BB	BB
ab02000319	2	16818748	AA	BB	AA	AA	AA	AA	AA	AA	BB	AA	AA	AA	BB	AA	AA	BB	AA	AA	AA	AA	BB	BB	BB	BB	AA	-	AA	AA	BB	BB	AA	AA	AA	AA	BB	BB	BB	BB	BB	BB	AA	BB	AA	AA	BB	BB	BB
NAA08KK04687	2	17271761	AA	BB	AA	AA	AA	AA	AA	AA	BB	AA	AA	AA	BB	AA	AA	BB	AA	AA	AA	AA	BB	BB	BB	BB	AA	AA	AA	AA	AA	BB	AA	AA	AA	AA	BB	BB	AA	BB	BB	BB	AA	BB	AA	AA	BB	BB	BB
K02sf195	2	18063118	AA	BB	AA	AA	AA	AA	AA	AA	BB	AA	AA	AA	BB	AA	AA	BB	AA	AA	AA	AA	BB	BB	BB	AA	AA	AA	AA	AA	BB	BB	AA	AA	AA	AA	BB	BB	AA	BB	BB	AA	AA	BB	AA	AA	BB	BB	BB
test00123	2	18647683	AA	BB	AA	AA	AA	AA	AA	AA	BB	AA	AA	AA	BB	AA	AA	BB	AA	AA	AA	AA	BB	BB	BB	AA	AA	AA	AA	AA	BB	BB	AA	AA	AA	AA	BB	BB	AA	BB	BB	AA	AA	BB	AA	AA	BB	BB	BB
ah02001334	2	19248594	AA	BB	AA	AA	AA	AA	AA	AA	BB	AA	AA	AA	BB	AA	AA	BB	AA	AA	AA	AA	BB	BB	BB	AA	AA	AA	AA	AA	BB	BB	AA	AA	AA	AA	BB	BB	AA	BB	BB	AA	AA	BB	AA	AA	BB	BB	BB
AE02002749	2	19654864	AA	BB	AA	AA	AA	AA	AA	AA	BB	AA	AA	AA	BB	AA	AA	BB	AA	AA	AA	AA	BB	BB	BB	AA	BB	AA	AA	AA	BB	BB	AA	AA	AA	AA	BB	BB	AA	BB	BB	AA	AA	BB	AA	AA	BB	BB	BB
AE02002867	2	20576418	AA	BB	BB	AA	AA	AA	AA	AA	BB	AA	AA	AA	BB	AA	AA	BB	BB	AA	AA	AA	BB	BB	BB	AA	BB	AA	AA	AA	BB	BB	BB	AA	AA	AA	BB	BB	AA	BB	AA	BB	AA	BB	AA	AA	BB	BB	BB
ad02009160	2	21521594	AA	BB	BB	-	AA	AA	AA	BB	BB	AA	AA	AA	BB	AA	AA	BB	BB	AA	BB	BB	BB	BB	BB	AA	BB	AA	AA	BB	BB	AA	BB	BB	AA	AA	BB	BB	AA	BB	AA	BB	AA	BB	AA	AA	BB	BB	-
ah02001499	2	21999714	AA	BB	BB	-	BB	AA	AA	BB	BB	AA	AA	AA	BB	AA	AA	BB	BB	AA	BB	BB	BB	BB	BB	AA	BB	AA	BB	BB	BB	AA	BB	BB	AA	AA	BB	BB	AA	BB	AA	BB	AA	BB	AA	AA	BB	BB	-
ah02001532	2	22516572	AA	BB	BB	-	BB	AA	BB	BB	BB	AA	AA	AA	BB	AA	AA	BB	BB	AA	BB	BB	BB	BB	BB	AA	BB	AA	BB	BB	BB	BB	BB	BB	BB	AA	BB	BB	AA	BB	AA	BB	AA	BB	BB	AA	BB	BB	AA
test00133	2	23436800	AA	BB	BB	-	BB	AA	BB	BB	BB	AA	AA	AA	BB	AA	AA	BB	BB	AA	BB	BB	AA	BB	AA	AA	BB	AA	BB	BB	BB	-	BB	BB	BB	AA	BB	BB	AA	BB	AA	BB	AA	BB	BB	AA	BB	BB	AA
Nag08KK05116	2	23922909	AA	BB	BB	-	BB	AA	BB	BB	BB	AA	AA	AA	BB	AA	AA	BB	AA	AA	BB	BB	AA	BB	AA	AA	BB	AA	BB	BB	BB	-	BB	BB	BB	AA	BB	BB	AA	BB	AA	BB	AA	BB	BB	AA	BB	BB	AA
P0280_0	2	24340604	AA	BB	BB	AA	BB	AA	BB	BB	BB	AA	AA	AA	BB	AA	AA	BB	AA	AA	BB	AA	AA	BB	AA	AA	BB	AA	BB	BB	BB	AA	BB	BB	BB	AA	BB	BB	AA	BB	AA	BB	AA	BB	BB	AA	BB	BB	AA
NE001043	2	25119767	AA	BB	BB	-	BB	AA	BB	BB	BB	AA	AA	BB	-	AA	AA	BB	AA	AA	BB	AA	AA	BB	AA	AA	BB	AA	BB	-	BB	-	BB	BB	-	AA	BB	-	AA	BB	AA	BB	AA	BB	BB	AA	AA	BB	AA
K02sf204	2	25550371	AA	BB	BB	-	BB	AA	BB	BB	BB	AA	AA	BB	BB	AA	AA	BB	AA	AA	BB	AA	AA	BB	AA	AA	BB	AA	BB	BB	BB	-	BB	BB	BB	AA	BB	-	AA	BB	AA	BB	AA	BB	BB	AA	AA	BB	AA
Rik1876	2	25726533	AA	BB	BB	-	BB	AA	BB	BB	BB	AA	AA	BB	BB	AA	AA	BB	AA	AA	BB	AA	BB	BB	AA	AA	BB	AA	BB	BB	BB	-	BB	BB	BB	AA	BB	-	AA	AA	AA	BB	AA	BB	BB	AA	AA	BB	AA
test00139	2	26299433	AA	BB	BB	-	BB	AA	BB	BB	BB	AA	AA	BB	BB	AA	AA	BB	AA	AA	BB	AA	BB	AA	AA	AA	BB	AA	BB	BB	BB	-	BB	BB	BB	AA	BB	-	AA	AA	AA	BB	AA	BB	BB	AA	AA	BB	AA
ad02011833	2	26777260	AA	BB	BB	BB	BB	AA	BB	AA	AA	AA	AA	BB	BB	AA	AA	BB	AA	AA	BB	AA	BB	AA	AA	AA	BB	AA	BB	BB	BB	-	BB	BB	BB	AA	BB	-	AA	AA	AA	BB	AA	BB	AA	AA	AA	BB	AA
Nag08KK05295	2	26994527	AA	BB	BB	BB	BB	AA	BB	BB	AA	AA	AA	BB	BB	AA	AA	BB	AA	AA	BB	AA	BB	AA	AA	AA	BB	AA	BB	BB	BB	-	BB	BB	BB	AA	BB	-	AA	AA	AA	BB	AA	BB	AA	AA	AA	BB	AA
P1202	2	27461706	AA	BB	BB	BB	BB	BB	BB	BB	AA	AA	AA	BB	BB	AA	BB	BB	AA	AA	BB	AA	BB	BB	AA	AA	BB	AA	BB	AA	BB	AA	BB	BB	BB	AA	BB	AA	AA	AA	AA	BB	AA	BB	AA	AA	AA	BB	AA
aa02003183	2	27870265	AA	BB	BB	BB	BB	BB	BB	BB	AA	AA	AA	BB	BB	AA	BB	BB	AA	AA	BB	AA	BB	BB	AA	AA	BB	AA	BB	AA	BB	-	BB	BB	BB	AA	BB	AA	BB	AA	AA	BB	AA	BB	AA	AA	AA	BB	AA
K02sf033	2	28501701	AA	BB	BB	BB	BB	BB	BB	BB	AA	AA	AA	AA	BB	AA	BB	BB	AA	AA	BB	AA	BB	BB	AA	AA	BB	AA	BB	AA	BB	BB	BB	BB	BB	AA	BB	AA	BB	AA	AA	BB	AA	BB	AA	AA	AA	BB	AA
aa02003208	2	28746716	AA	BB	BB	BB	BB	BB	BB	BB	AA	AA	AA	AA	BB	AA	BB	BB	AA	AA	BB	AA	BB	BB	AA	AA	BB	AA	BB	AA	BB	BB	BB	BB	BB	AA	BB	AA	BB	AA	AA	BB	AA	BB	AA	AA	AA	BB	AA
aa02003253	2	29068140	AA	BB	BB	BB	BB	BB	BB	BB	AA	AA	AA	AA	BB	AA	BB	BB	AA	AA	BB	AA	BB	BB	AA	AA	BB	AA	BB	AA	BB	BB	BB	BB	BB	AA	BB	AA	BB	AA	AA	BB	AA	BB	AA	AA	AA	BB	AA
P0259_2	2	29361239	AA	BB	BB	BB	BB	BB	BB	BB	AA	AA	AA	AA	AA	AA	BB	BB	AA	AA	BB	AA	BB	BB	AA	AA	BB	AA	BB	AA	BB	BB	BB	AA	BB	AA	BB	AA	BB	AA	AA	BB	AA	BB	AA	AA	AA	BB	AA
test00144	2	29645696	AA	BB	BB	BB	BB	BB	BB	BB	AA	AA	AA	AA	AA	AA	BB	BB	AA	AA	BB	AA	BB	BB	AA	AA	BB	AA	BB	AA	BB	BB	BB	AA	BB	AA	BB	AA	BB	AA	AA	BB	AA	BB	AA	AA	AA	BB	AA
P0261_2	2	30371220	AA	BB	BB	BB	BB	BB	BB	BB	AA	AA	AA	AA	AA	AA	BB	BB	AA	AA	-	BB	BB	BB	AA	AA	BB	AA	BB	AA	BB	AA	BB	AA	BB	AA	BB	AA	BB	AA	AA	BB	AA	BB	AA	AA	AA	BB	AA
K02sf036	2	30739522	AA	BB	BB	BB	BB	BB	BB	BB	AA	AA	AA	AA	AA	AA	BB	BB	AA	AA	-	BB	BB	BB	AA	AA	BB	AA	BB	AA	BB	AA	BB	AA	BB	AA	BB	AA	BB	AA	AA	BB	AA	BB	AA	AA	AA	BB	AA
ah02002122	2	31167850	AA	BB	BB	BB	BB	BB	BB	BB	AA	AA	AA	AA	AA	AA	BB	BB	AA	AA	-	BB	BB	AA	AA	AA	BB	AA	BB	AA	BB	AA	BB	AA	BB	AA	BB	AA	BB	AA	AA	BB	AA	BB	AA	AA	AA	BB	AA
aa02003526	2	31385971	AA	BB	BB	BB	BB	BB	BB	BB	AA	AA	AA	AA	AA	AA	BB	BB	AA	AA	-	BB	BB	AA	AA	AA	BB	AA	BB	AA	BB	AA	BB	AA	BB	AA	BB	AA	BB	AA	AA	BB	AA	BB	AA	AA	AA	BB	AA
ah02002202	2	31900431	AA	BB	BB	BB	BB	BB	-	BB	AA	AA	AA	AA	AA	AA	BB	BB	AA	AA	-	BB	BB	AA	AA	AA	BB	AA	BB	AA	BB	AA	BB	AA	AA	AA	BB	AA	BB	AA	AA	BB	AA	BB	AA	AA	AA	BB	AA
Nag08KK06526	3	4244997	AA	BB	AA	AA	AA	BB	BB	BB	BB	AA	AA	AA	BB	AA	BB	AA	AA	-	BB	AA	BB	BB	AA	BB	BB	-	AA	BB	BB	AA	AA	BB	BB	AA	AA	BB	-	AA	AA	AA	BB	AA	BB	AA	BB	AA	AA
P0986_0	3	5792767	AA	BB	AA	AA	AA	AA	BB	BB	BB	AA	AA	BB	BB	AA	AA	AA	AA	-	BB	AA	BB	BB	AA	BB	AA	-	AA	BB	AA	AA	AA	-	BB	AA	AA	AA	-	AA	AA	AA	BB	AA	BB	AA	BB	AA	AA
P1669_1	3	6524036	AA	BB	AA	AA	AA	AA	BB	BB	BB	AA	AA	BB	BB	AA	AA	AA	AA	-	BB	BB	AA	BB	AA	BB	AA	-	AA	BB	AA	AA	AA	BB	AA	AA	AA	AA	-	AA	AA	AA	BB	AA	BB	AA	BB	AA	AA
Nag08KK06743	3	6781943	AA	BB	AA	AA	AA	AA	BB	BB	BB	AA	AA	BB	BB	AA	AA	AA	AA	-	BB	BB	AA	BB	AA	BB	AA	-	AA	BB	AA	AA	AA	BB	AA	AA	AA	AA	-	AA	AA	AA	BB	AA	BB	AA	BB	AA	AA
P0115	3	7125182	AA	BB	AA	AA	AA	AA	BB	BB	BB	AA	AA	BB	BB	AA	AA	AA	AA	-	BB	BB	AA	BB	AA	AA	AA	-	AA	BB	AA	AA	AA	BB	AA	AA	AA	AA	-	AA	AA	AA	BB	AA	AA	AA	BB	AA	AA
test00180	3	9075931	AA	BB	AA	AA	AA	AA	AA	BB	BB	BB	AA	BB	BB	AA	AA	AA	AA	-	AA	BB	AA	BB	AA	AA	BB	-	AA	BB	AA	BB	AA	BB	AA	AA	AA	AA	-	AA	AA	AA	BB	AA	-	AA	AA	AA	AA
P0119_2	3	9612235	AA	BB	AA	AA	AA	AA	AA	BB	BB	BB	AA	BB	BB	AA	AA	AA	AA	-	AA	BB	AA	BB	BB	AA	BB	-	AA	BB	AA	BB	AA	BB	AA	AA	AA	AA	-	AA	AA	AA	BB	AA	BB	AA	AA	AA	AA
P0120_0	3	10142520	AA	BB	AA	AA	AA	AA	AA	BB	BB	BB	AA	BB	BB	AA	AA	AA	AA	-	AA	BB	AA	BB	BB	AA	BB	-	AA	BB	AA	BB	AA	BB	AA	AA	AA	AA	BB	AA	AA	AA	BB	AA	BB	AA	AA	AA	AA
ah03001245	3	15492541	AA	BB	AA	AA	AA	BB	AA	AA	BB	BB	BB	BB	BB	-	BB	BB	AA	BB	AA	AA	AA	AA	BB	AA	BB	BB	AA	AA	AA	AA	BB	BB	AA	AA	AA	BB	BB	AA	AA	AA	BB	AA	BB	AA	AA	AA	AA
P0483	3	15766089	AA	BB	AA	AA	AA	BB	AA	AA	BB	BB	BB	BB	BB	-	BB	BB	AA	BB	AA	AA	AA	AA	BB	AA	BB	BB	AA	AA	AA	AA	BB	BB	AA	AA	AA	BB	BB	AA	AA	AA	AA	AA	BB	AA	AA	AA	AA
test00192	3	16240661	AA	BB	AA	AA	AA	BB	AA	AA	BB	BB	BB	BB	BB	-	BB	BB	AA	BB	AA	AA	AA	AA	BB	AA	BB	BB	AA	AA	AA	AA	BB	BB	AA	AA	AA	BB	BB	AA	AA	AA	AA	AA	BB	AA	AA	AA	AA
ab03000375	3	16509147	AA	BB	AA	AA	AA	BB	BB	AA	BB	BB	BB	BB	BB	-	AA	BB	AA	BB	AA	AA	AA	AA	BB	AA	BB	BB	AA	AA	AA	AA	BB	BB	AA	AA	AA	BB	BB	AA	AA	AA	BB	AA	BB	AA	AA	AA	AA
P0553_1	3	17068556	AA	BB	AA	AA	AA	AA	BB	AA	BB	BB	BB	BB	BB	BB	AA	BB	AA	BB	AA	AA	AA	AA	BB	AA	BB	BB	AA	AA	AA	AA	BB	BB	AA	AA	AA	BB	BB	AA	AA	AA	BB	AA	AA	AA	AA	AA	AA
ah03001384	3	17415020	AA	BB	AA	AA	AA	AA	BB	AA	BB	BB	BB	BB	BB	BB	AA	BB	AA	BB	AA	AA	AA	AA	BB	AA	BB	BB	AA	AA	-	AA	BB	BB	AA	AA	AA	BB	BB	AA	AA	AA	BB	AA	AA	AA	AA	AA	AA
AD03008968	3	17728657	AA	BB	AA	AA	AA	AA	BB	AA	BB	BB	BB	BB	BB	BB	AA	BB	AA	BB	AA	AA	AA	AA	BB	AA	BB	BB	AA	AA	-	AA	BB	BB	AA	AA	AA	BB	BB	AA	AA	AA	BB	-	AA	AA	AA	AA	AA
ad03009264	3	18150546	AA	BB	AA	AA	AA	AA	BB	AA	BB	BB	BB	BB	BB	BB	AA	BB	AA	BB	AA	AA	AA	AA	BB	AA	BB	BB	AA	AA	-	AA	BB	BB	AA	AA	AA	BB	BB	AA	AA	AA	BB	-	AA	AA	AA	AA	AA
ad03009571	3	18628536	AA	BB	AA	AA	AA	AA	BB	AA	BB	BB	BB	BB	BB	BB	AA	BB	AA	BB	AA	AA	AA	AA	BB	AA	BB	BB	AA	AA	AA	AA	BB	BB	AA	AA	AA	BB	BB	AA	BB	AA	BB	AA	AA	AA	AA	AA	AA
P1473	3	19093290	AA	BB	AA	AA	AA	AA	BB	AA	BB	BB	BB	BB	BB	BB	AA	BB	AA	BB	AA	AA	AA	AA	BB	AA	BB	BB	AA	AA	BB	AA	BB	BB	AA	AA	AA	BB	BB	AA	BB	AA	BB	BB	AA	AA	AA	AA	AA
ah03001486	3	19212654	AA	BB	AA	AA	AA	AA	BB	AA	BB	BB	BB	BB	BB	BB	AA	BB	AA	BB	AA	AA	AA	AA	BB	AA	BB	BB	AA	AA	-	AA	BB	BB	AA	AA	AA	BB	BB	AA	BB	AA	BB	-	AA	AA	AA	AA	AA
AE03004481	3	19641792	AA	BB	AA	AA	AA	AA	BB	AA	BB	BB	BB	BB	BB	BB	AA	BB	AA	BB	AA	AA	AA	AA	BB	AA	BB	BB	AA	AA	-	AA	BB	BB	AA	AA	AA	BB	BB	AA	BB	AA	BB	-	AA	AA	AA	AA	AA
P1474	3	20479966	AA	BB	AA	AA	AA	AA	BB	AA	BB	BB	BB	BB	BB	BB	AA	BB	AA	BB	AA	AA	AA	AA	BB	AA	BB	BB	AA	AA	-	AA	BB	BB	AA	AA	AA	BB	BB	AA	BB	AA	BB	-	AA	AA	AA	AA	AA
K03sf023	3	21197850	AA	BB	AA	AA	AA	AA	BB	AA	BB	BB	BB	BB	BB	BB	AA	BB	AA	BB	AA	AA	AA	AA	BB	AA	BB	BB	AA	AA	-	AA	BB	BB	AA	AA	AA	BB	BB	AA	BB	AA	BB	-	AA	AA	AA	AA	AA
P1475	3	21729348	AA	BB	AA	AA	AA	AA	BB	AA	BB	BB	BB	BB	BB	BB	AA	BB	AA	BB	AA	AA	AA	AA	BB	AA	BB	BB	AA	AA	-	AA	BB	BB	AA	AA	AA	BB	BB	AA	BB	AA	BB	-	AA	AA	AA	AA	AA
aa03002208	3	22106542	AA	BB	AA	AA	AA	AA	BB	AA	BB	BB	BB	BB	BB	BB	AA	BB	AA	BB	AA	AA	AA	AA	BB	AA	BB	BB	AA	AA	-	AA	AA	BB	AA	AA	AA	BB	BB	AA	BB	AA	BB	-	AA	AA	AA	AA	AA
ac03000537	3	22664880	AA	BB	AA	AA	AA	AA	BB	AA	BB	BB	BB	BB	BB	BB	AA	BB	AA	BB	AA	AA	AA	AA	BB	AA	BB	BB	AA	AA	-	AA	AA	BB	AA	AA	AA	BB	BB	AA	BB	AA	BB	-	AA	AA	AA	AA	AA
AE03005102	3	23068385	AA	BB	AA	AA	AA	AA	BB	AA	BB	BB	BB	AA	BB	BB	AA	BB	AA	BB	AA	AA	AA	AA	BB	AA	BB	BB	AA	AA	-	AA	AA	BB	AA	AA	AA	BB	BB	AA	BB	AA	BB	-	AA	AA	AA	AA	AA
ac03000619	3	26104995	AA	BB	AA	AA	AA	AA	AA	BB	AA	BB	AA	AA	BB	AA	AA	BB	AA	BB	BB	BB	AA	AA	BB	AA	BB	BB	AA	BB	AA	BB	AA	AA	AA	AA	AA	BB	BB	BB	BB	AA	BB	BB	AA	BB	AA	AA	AA
test00213	3	26267159	AA	BB	AA	AA	AA	AA	AA	BB	AA	BB	AA	AA	BB	AA	AA	BB	AA	BB	BB	BB	AA	AA	BB	AA	BB	BB	AA	BB	AA	BB	AA	AA	AA	AA	AA	BB	BB	BB	BB	AA	BB	BB	AA	BB	AA	AA	AA
ad03014175	3	27084815	AA	BB	AA	AA	AA	AA	AA	BB	AA	BB	AA	AA	BB	AA	AA	BB	AA	BB	BB	BB	AA	AA	BB	AA	BB	BB	AA	BB	AA	-	BB	AA	AA	AA	BB	AA	BB	BB	BB	AA	BB	-	AA	BB	AA	AA	AA
ad03016840	3	33924315	AA	BB	AA	AA	-	AA	BB	BB	AA	BB	AA	AA	BB	AA	AA	BB	AA	AA	BB	BB	BB	AA	AA	BB	BB	BB	AA	BB	AA	AA	BB	BB	BB	AA	BB	BB	BB	AA	BB	BB	AA	BB	BB	BB	AA	BB	AA
test00228	3	34448245	AA	BB	AA	BB	-	AA	BB	BB	AA	BB	AA	AA	BB	AA	AA	BB	AA	AA	BB	BB	BB	AA	AA	AA	BB	BB	AA	BB	AA	AA	BB	BB	BB	AA	BB	BB	BB	AA	BB	BB	AA	AA	BB	BB	AA	BB	AA
test00229	3	34820166	AA	BB	AA	BB	-	AA	BB	BB	AA	BB	AA	AA	BB	AA	AA	BB	AA	AA	BB	BB	BB	AA	AA	AA	BB	BB	AA	BB	AA	AA	BB	BB	BB	AA	BB	BB	BB	AA	BB	BB	AA	AA	BB	BB	AA	BB	AA
Rik2686	3	35702724	AA	BB	AA	BB	-	AA	BB	BB	BB	BB	AA	AA	BB	AA	AA	BB	AA	AA	BB	BB	BB	AA	AA	AA	BB	BB	AA	BB	AA	BB	BB	AA	BB	AA	BB	BB	BB	AA	BB	BB	AA	AA	BB	BB	AA	BB	AA
Nag08KK08780	3	36234799	AA	BB	AA	BB	BB	AA	BB	-	BB	BB	AA	AA	BB	AA	AA	BB	AA	AA	AA	-	BB	AA	AA	AA	BB	BB	AA	AA	AA	BB	BB	AA	BB	BB	BB	BB	BB	AA	BB	BB	AA	AA	BB	BB	AA	BB	AA
AE03006772	3	36717641	AA	BB	BB	AA	BB	AA	BB	-	BB	BB	AA	AA	BB	AA	AA	BB	AA	AA	AA	-	BB	AA	AA	AA	BB	AA	AA	AA	AA	BB	BB	AA	BB	AA	BB	BB	BB	AA	BB	BB	BB	AA	BB	BB	AA	BB	AA
P0567	3	37231462	AA	BB	BB	AA	BB	AA	BB	-	BB	BB	AA	AA	BB	AA	AA	BB	AA	AA	AA	-	BB	AA	AA	AA	BB	AA	AA	AA	AA	BB	BB	AA	BB	AA	BB	BB	BB	AA	BB	BB	BB	AA	BB	BB	AA	BB	AA
ad04000001	4	1482	AA	BB	AA	BB	AA	BB	BB	BB	BB	BB	AA	AA	BB	AA	BB	BB	AA	BB	BB	BB	AA	BB	AA	BB	BB	BB	AA	AA	AA	AA	BB	BB	BB	AA	BB	BB	BB	BB	AA	AA	AA	BB	AA	BB	BB	AA	AA
Rik2691	4	448473	AA	BB	AA	BB	AA	BB	BB	BB	BB	BB	AA	BB	BB	AA	BB	BB	AA	BB	BB	BB	AA	BB	AA	BB	BB	BB	AA	AA	AA	AA	BB	BB	BB	AA	BB	BB	BB	BB	AA	AA	AA	BB	AA	BB	BB	AA	AA
ad04000772	4	1432039	AA	BB	AA	BB	AA	BB	BB	BB	BB	BB	AA	BB	BB	AA	BB	BB	AA	BB	BB	BB	AA	BB	AA	BB	BB	BB	AA	AA	BB	AA	AA	BB	BB	AA	BB	BB	BB	BB	BB	AA	AA	BB	AA	BB	BB	BB	AA
Nag08KK08918	4	1722872	AA	BB	AA	BB	AA	BB	BB	BB	BB	BB	AA	BB	BB	AA	BB	BB	AA	BB	BB	BB	AA	BB	AA	BB	BB	BB	AA	AA	BB	AA	AA	BB	BB	AA	BB	BB	BB	BB	BB	AA	AA	BB	AA	BB	BB	BB	AA
test00239	4	2391796	AA	BB	AA	BB	AA	BB	BB	BB	BB	BB	AA	BB	BB	AA	BB	BB	AA	BB	BB	BB	AA	BB	AA	BB	BB	BB	AA	AA	BB	AA	BB	BB	BB	AA	BB	BB	BB	BB	BB	AA	AA	BB	AA	BB	BB	BB	AA
ah04000665	4	18249043	AA	BB	AA	BB	BB	AA	AA	BB	AA	BB	BB	BB	BB	AA	AA	AA	AA	AA	AA	BB	-	BB	AA	BB	AA	AA	BB	AA	BB	AA	BB	BB	AA	AA	AA	BB	AA	AA	BB	AA	AA	AA	AA	BB	BB	BB	AA
Rik3410	4	19547999	AA	BB	AA	BB	-	AA	AA	AA	AA	BB	BB	BB	AA	BB	AA	AA	AA	AA	AA	AA	AA	AA	AA	BB	AA	AA	BB	AA	BB	AA	BB	BB	AA	AA	AA	AA	AA	AA	BB	AA	AA	-	AA	AA	BB	BB	AA
Rik3418	4	19803324	AA	BB	AA	BB	-	AA	AA	AA	AA	BB	BB	BB	AA	BB	AA	AA	AA	AA	AA	AA	AA	AA	AA	BB	AA	AA	BB	AA	BB	AA	BB	BB	AA	AA	AA	AA	AA	AA	BB	AA	AA	-	AA	AA	BB	BB	AA
Rik3488	4	20212791	AA	BB	AA	BB	BB	AA	AA	AA	AA	BB	BB	BB	AA	BB	AA	AA	AA	AA	AA	AA	AA	AA	AA	AA	AA	BB	BB	AA	BB	AA	BB	AA	AA	AA	AA	AA	AA	AA	BB	AA	AA	BB	AA	AA	BB	BB	AA
P0713_1	4	20967642	AA	BB	AA	BB	BB	AA	AA	AA	AA	BB	BB	AA	AA	BB	AA	AA	AA	AA	AA	AA	AA	BB	AA	AA	AA	BB	BB	AA	BB	AA	BB	AA	AA	AA	AA	BB	AA	AA	BB	AA	AA	-	AA	AA	AA	BB	AA
Nag08KK09655	4	21262738	AA	BB	AA	BB	BB	AA	AA	AA	AA	BB	BB	AA	AA	BB	AA	AA	AA	AA	AA	AA	AA	BB	AA	AA	AA	-	BB	AA	BB	AA	BB	AA	AA	AA	AA	BB	AA	AA	BB	AA	AA	-	AA	AA	AA	BB	BB
test00275	4	21517382	AA	BB	AA	BB	BB	AA	AA	AA	AA	BB	BB	AA	AA	BB	AA	AA	AA	AA	AA	AA	BB	BB	AA	AA	AA	BB	BB	AA	BB	AA	BB	AA	AA	AA	AA	BB	AA	AA	BB	AA	AA	-	AA	AA	AA	BB	BB
AE04005447	4	21855234	AA	BB	AA	BB	BB	AA	AA	AA	AA	BB	BB	AA	AA	BB	AA	AA	AA	AA	AA	AA	BB	BB	AA	AA	AA	-	BB	AA	BB	AA	BB	AA	AA	AA	AA	BB	AA	AA	BB	AA	AA	BB	AA	AA	AA	BB	BB
ad04008446	4	22358469	AA	BB	AA	BB	BB	AA	BB	BB	AA	BB	BB	AA	AA	BB	AA	AA	BB	AA	BB	BB	BB	BB	AA	AA	AA	BB	BB	BB	BB	AA	BB	AA	AA	AA	AA	BB	BB	AA	BB	AA	BB	BB	AA	AA	-	BB	BB
K04sf110	4	24039387	AA	BB	AA	BB	BB	AA	BB	BB	BB	BB	BB	BB	AA	BB	AA	AA	BB	AA	BB	BB	BB	BB	AA	AA	AA	-	BB	AA	AA	AA	BB	BB	AA	AA	BB	BB	AA	AA	BB	BB	BB	BB	AA	AA	AA	-	BB
ad04009074	4	24867463	AA	BB	AA	BB	BB	AA	BB	BB	BB	BB	BB	BB	AA	BB	AA	BB	BB	AA	BB	BB	BB	BB	AA	AA	AA	-	BB	-	AA	AA	BB	BB	AA	AA	BB	BB	AA	AA	BB	BB	BB	AA	AA	AA	AA	-	BB
AE04005772	4	25863764	AA	BB	AA	AA	BB	AA	BB	BB	BB	BB	BB	BB	AA	BB	AA	BB	BB	AA	BB	BB	BB	BB	AA	AA	AA	-	BB	-	AA	AA	BB	BB	AA	AA	BB	BB	AA	AA	BB	BB	BB	AA	AA	BB	AA	AA	BB
ab04001194	4	27108044	AA	BB	-	AA	BB	AA	BB	BB	BB	BB	BB	BB	AA	BB	AA	BB	BB	AA	BB	BB	BB	BB	AA	BB	AA	BB	BB	-	AA	AA	BB	BB	-	AA	BB	BB	AA	AA	AA	BB	AA	AA	AA	BB	AA	AA	BB
AE04005882	4	27693282	AA	BB	-	AA	BB	AA	BB	BB	BB	BB	BB	BB	AA	BB	AA	BB	BB	AA	BB	BB	BB	BB	AA	BB	AA	BB	BB	-	AA	AA	BB	BB	-	AA	BB	BB	AA	AA	AA	BB	AA	AA	AA	BB	AA	AA	BB
AE04005899	4	28139281	AA	BB	-	BB	BB	AA	BB	BB	BB	BB	BB	BB	AA	BB	AA	BB	BB	AA	BB	BB	BB	BB	AA	BB	AA	AA	BB	-	AA	AA	BB	BB	-	AA	BB	BB	AA	BB	AA	BB	AA	AA	AA	BB	AA	AA	BB
test00292	4	29644657	AA	BB	-	BB	BB	AA	BB	AA	BB	BB	BB	BB	AA	BB	AA	BB	BB	AA	BB	BB	BB	BB	AA	BB	AA	AA	BB	-	AA	AA	BB	BB	-	AA	BB	BB	AA	BB	AA	BB	AA	AA	AA	BB	-	AA	BB
test00293	4	30133989	AA	BB	-	BB	BB	AA	BB	AA	BB	BB	BB	BB	AA	BB	AA	BB	BB	AA	BB	BB	BB	BB	AA	BB	AA	AA	BB	BB	AA	AA	BB	BB	-	AA	BB	BB	AA	BB	AA	BB	AA	AA	AA	BB	-	AA	BB
K04sf066	4	30428636	AA	BB	-	BB	BB	AA	BB	AA	BB	BB	BB	BB	AA	BB	AA	BB	BB	AA	BB	BB	BB	BB	AA	BB	AA	AA	BB	BB	AA	AA	BB	BB	-	AA	BB	BB	AA	BB	AA	BB	AA	AA	AA	BB	-	AA	BB
ac05000011	5	441754	AA	BB	BB	BB	BB	BB	BB	BB	BB	AA	AA	BB	AA	AA	BB	BB	AA	BB	BB	AA	AA	BB	AA	BB	AA	BB	BB	BB	BB	AA	AA	BB	BB	BB	AA	BB	BB	BB	AA	AA	BB	BB	AA	BB	BB	AA	AA
K05sf075	5	1153072	AA	BB	BB	BB	BB	BB	BB	AA	AA	AA	AA	AA	AA	AA	BB	BB	AA	BB	BB	AA	AA	BB	AA	BB	AA	BB	BB	BB	BB	AA	AA	AA	BB	BB	AA	BB	BB	BB	AA	AA	BB	BB	AA	BB	BB	AA	AA
Nag08KK10557	5	2034936	AA	BB	BB	BB	AA	BB	BB	AA	AA	AA	AA	AA	AA	AA	BB	BB	AA	BB	BB	AA	AA	BB	BB	BB	BB	BB	AA	BB	BB	AA	AA	AA	BB	BB	AA	BB	BB	AA	AA	AA	BB	BB	AA	BB	BB	AA	AA
ah05000167	5	2509318	AA	BB	BB	BB	AA	BB	BB	AA	AA	AA	BB	AA	AA	AA	BB	AA	-	BB	BB	AA	AA	BB	BB	BB	BB	BB	AA	BB	BB	AA	AA	AA	BB	BB	AA	BB	BB	AA	-	AA	BB	BB	AA	BB	BB	BB	AA
ac05000021	5	2816864	AA	BB	BB	BB	AA	BB	BB	AA	AA	AA	BB	AA	AA	AA	BB	AA	-	BB	BB	AA	AA	BB	BB	BB	BB	BB	AA	BB	BB	AA	AA	AA	BB	BB	AA	BB	BB	AA	-	AA	BB	BB	AA	BB	BB	BB	AA
Rik3812	5	3198946	AA	BB	BB	BB	AA	BB	BB	AA	AA	AA	BB	AA	AA	AA	BB	AA	-	BB	BB	AA	AA	BB	BB	BB	BB	BB	AA	BB	BB	AA	AA	AA	BB	BB	AA	BB	BB	AA	BB	AA	BB	BB	AA	BB	BB	BB	AA
P0354	5	4077905	AA	BB	BB	BB	AA	BB	BB	AA	AA	AA	BB	AA	AA	AA	BB	AA	-	BB	BB	AA	AA	BB	BB	AA	BB	BB	AA	BB	BB	AA	AA	AA	BB	BB	AA	BB	BB	AA	-	AA	BB	BB	AA	BB	BB	BB	AA
aa05000309	5	4418382	AA	BB	BB	BB	AA	BB	BB	AA	AA	AA	BB	AA	AA	AA	BB	AA	AA	BB	BB	AA	AA	BB	BB	AA	BB	AA	AA	BB	BB	AA	AA	AA	BB	BB	AA	BB	AA	AA	-	AA	BB	BB	AA	BB	BB	BB	AA
test00313	5	4785132	AA	BB	BB	BB	AA	BB	BB	-	AA	AA	BB	AA	AA	AA	BB	AA	-	BB	BB	AA	AA	BB	BB	AA	BB	AA	AA	BB	BB	AA	AA	AA	BB	BB	AA	BB	AA	AA	-	AA	BB	BB	AA	BB	BB	BB	AA
aa05000340	5	5320109	AA	BB	BB	BB	AA	BB	BB	-	AA	AA	BB	AA	AA	AA	BB	AA	BB	BB	BB	AA	AA	BB	BB	AA	BB	BB	AA	BB	BB	AA	AA	AA	BB	BB	AA	BB	BB	AA	BB	AA	BB	BB	AA	BB	BB	BB	AA
Nag08KK10688	5	5768325	AA	BB	AA	BB	AA	BB	BB	-	AA	AA	BB	AA	AA	AA	BB	AA	BB	BB	BB	AA	AA	BB	BB	AA	BB	BB	AA	BB	BB	AA	AA	AA	BB	BB	AA	BB	BB	AA	BB	AA	BB	BB	AA	BB	AA	BB	AA
Nag08KK11571	5	20492068	AA	BB	AA	BB	BB	AA	AA	BB	BB	BB	BB	AA	AA	BB	AA	BB	BB	AA	BB	BB	AA	BB	AA	BB	AA	AA	BB	BB	BB	AA	AA	BB	AA	BB	AA	BB	AA	BB	BB	AA	BB	AA	AA	AA	AA	BB	BB
test00343	5	20498333	AA	BB	AA	BB	BB	AA	AA	BB	BB	BB	BB	AA	AA	BB	AA	BB	BB	AA	BB	BB	AA	BB	AA	BB	AA	AA	BB	BB	BB	AA	AA	BB	AA	BB	AA	BB	AA	BB	BB	AA	BB	AA	AA	AA	AA	BB	BB
AE05004645	5	21464539	AA	BB	AA	BB	BB	AA	BB	BB	BB	BB	BB	AA	AA	BB	AA	BB	BB	AA	BB	BB	AA	BB	AA	BB	BB	AA	BB	BB	BB	AA	AA	BB	AA	BB	AA	BB	AA	BB	BB	AA	BB	BB	BB	AA	AA	BB	BB
AD05008445	5	21988056	AA	BB	AA	BB	BB	AA	BB	BB	BB	BB	BB	AA	AA	BB	AA	BB	BB	AA	BB	BB	AA	BB	AA	BB	BB	AA	BB	BB	BB	AA	AA	BB	AA	BB	AA	BB	AA	BB	BB	AA	BB	BB	BB	AA	AA	BB	BB
test00348	5	22880683	AA	BB	AA	BB	BB	AA	BB	BB	BB	BB	BB	AA	AA	BB	AA	BB	BB	AA	BB	BB	AA	BB	AA	BB	-	AA	BB	BB	BB	AA	AA	BB	AA	BB	AA	BB	AA	BB	BB	AA	BB	BB	BB	AA	AA	BB	BB
ac05000298	5	23262105	AA	BB	AA	BB	BB	AA	BB	BB	BB	BB	BB	AA	AA	BB	AA	BB	BB	AA	BB	BB	AA	BB	AA	BB	-	AA	BB	BB	BB	AA	AA	BB	AA	BB	AA	BB	AA	BB	BB	AA	BB	BB	BB	AA	AA	BB	BB
K05sf166	5	24068452	AA	BB	BB	BB	BB	AA	BB	BB	BB	BB	BB	AA	BB	BB	AA	BB	AA	AA	BB	BB	AA	BB	AA	BB	AA	AA	BB	BB	BB	AA	AA	AA	AA	BB	AA	BB	AA	BB	BB	AA	BB	BB	BB	AA	AA	BB	BB
test00352	5	24784357	AA	BB	BB	BB	BB	AA	BB	BB	AA	BB	BB	AA	BB	BB	AA	BB	AA	AA	BB	BB	AA	BB	BB	AA	AA	AA	BB	BB	BB	AA	AA	AA	AA	BB	AA	BB	AA	BB	BB	AA	BB	BB	BB	AA	AA	BB	BB
P1132	5	25070177	AA	BB	BB	BB	BB	AA	BB	BB	AA	BB	BB	AA	BB	BB	AA	BB	AA	AA	BB	BB	AA	BB	BB	AA	AA	AA	BB	BB	BB	AA	AA	AA	AA	BB	AA	BB	AA	BB	BB	AA	BB	BB	BB	AA	AA	BB	BB
Nag08KK11930	5	25297039	AA	BB	BB	BB	BB	AA	BB	BB	AA	BB	BB	AA	BB	BB	AA	BB	AA	AA	BB	BB	AA	BB	BB	AA	AA	AA	BB	BB	BB	AA	AA	AA	AA	BB	AA	BB	AA	BB	BB	AA	BB	BB	BB	AA	AA	BB	BB
Nag08KK11958	5	25742872	AA	BB	BB	BB	BB	AA	BB	BB	AA	BB	BB	AA	BB	BB	AA	BB	AA	AA	BB	BB	AA	BB	BB	AA	AA	AA	BB	BB	BB	AA	BB	AA	AA	BB	BB	BB	AA	BB	BB	AA	BB	BB	BB	AA	AA	BB	BB
Nag08KK11981	5	26006765	AA	BB	BB	BB	BB	AA	BB	BB	AA	BB	BB	AA	BB	BB	AA	BB	AA	AA	BB	BB	AA	BB	BB	AA	AA	AA	BB	BB	BB	AA	BB	AA	AA	BB	BB	BB	AA	BB	BB	AA	BB	BB	BB	AA	AA	BB	BB
AD05011295	5	26988362	AA	BB	BB	BB	BB	AA	BB	BB	AA	BB	BB	AA	BB	BB	AA	BB	AA	AA	BB	BB	AA	BB	BB	-	AA	AA	BB	BB	BB	AA	BB	AA	AA	BB	BB	BB	AA	BB	BB	AA	BB	BB	BB	AA	AA	BB	BB
Nag08KK12084	5	27396076	AA	BB	BB	BB	BB	AA	BB	BB	AA	AA	BB	AA	BB	BB	AA	BB	AA	AA	BB	BB	AA	BB	BB	-	AA	AA	BB	BB	BB	AA	BB	AA	AA	BB	BB	BB	AA	BB	BB	AA	BB	-	BB	AA	AA	BB	BB
AD05011946	5	28151810	AA	BB	BB	BB	BB	AA	BB	-	AA	AA	BB	AA	BB	BB	AA	BB	AA	AA	AA	AA	BB	BB	BB	-	AA	AA	BB	AA	BB	AA	BB	AA	AA	BB	AA	BB	BB	BB	BB	AA	BB	AA	BB	AA	AA	BB	BB
Nag08KK12187	5	28950018	AA	BB	BB	BB	AA	AA	BB	AA	BB	AA	BB	AA	BB	BB	AA	BB	AA	AA	AA	AA	BB	BB	BB	-	AA	AA	AA	AA	BB	BB	BB	AA	AA	BB	AA	BB	BB	AA	BB	AA	BB	AA	BB	AA	AA	BB	BB
K06sf037	6	198835	AA	BB	-	BB	AA	BB	AA	AA	AA	AA	BB	BB	AA	BB	BB	BB	AA	BB	AA	AA	-	BB	AA	BB	-	AA	AA	AA	AA	AA	BB	BB	AA	AA	BB	BB	BB	BB	AA	BB	AA	BB	AA	BB	-	BB	AA
P0002	6	553748	AA	BB	-	BB	AA	BB	AA	AA	AA	AA	BB	BB	AA	BB	BB	BB	AA	BB	AA	AA	AA	BB	AA	BB	-	AA	AA	AA	AA	AA	BB	BB	AA	AA	BB	BB	BB	BB	AA	BB	AA	BB	AA	BB	-	BB	AA
ac06000403	6	9693678	AA	BB	AA	BB	BB	BB	AA	BB	AA	AA	AA	BB	BB	AA	BB	-	AA	BB	BB	BB	AA	BB	AA	AA	AA	-	BB	-	AA	AA	BB	AA	BB	BB	BB	BB	BB	AA	AA	AA	BB	-	BB	AA	BB	AA	BB
ah06000580	6	10090111	AA	BB	AA	BB	BB	BB	AA	BB	BB	AA	AA	BB	BB	AA	BB	-	AA	BB	BB	BB	AA	BB	AA	AA	AA	-	BB	-	AA	AA	BB	AA	BB	BB	BB	BB	BB	AA	AA	AA	BB	-	BB	AA	BB	AA	BB
ah06000585	6	10552100	AA	BB	AA	BB	BB	BB	AA	BB	BB	AA	AA	BB	BB	AA	BB	-	AA	-	-	BB	AA	BB	AA	AA	AA	-	BB	-	AA	AA	BB	AA	BB	BB	BB	BB	BB	AA	AA	AA	BB	-	BB	AA	BB	AA	BB
ac06000518	6	10814980	AA	BB	AA	BB	BB	BB	AA	BB	BB	AA	AA	BB	BB	AA	BB	-	AA	AA	-	BB	AA	BB	AA	AA	AA	-	BB	-	AA	AA	BB	AA	BB	BB	BB	BB	BB	AA	AA	BB	BB	-	BB	AA	BB	AA	BB
ad06004441	6	11993860	AA	BB	AA	BB	BB	AA	AA	BB	BB	AA	AA	BB	BB	AA	AA	-	AA	AA	-	BB	AA	BB	AA	AA	AA	BB	BB	-	AA	AA	BB	-	BB	BB	BB	BB	BB	AA	AA	BB	BB	-	BB	AA	BB	AA	BB
ab06001036	6	12352261	AA	BB	AA	BB	BB	AA	AA	BB	BB	AA	AA	BB	BB	AA	AA	-	AA	-	BB	BB	AA	BB	AA	AA	AA	-	BB	BB	AA	AA	BB	-	BB	BB	BB	BB	BB	AA	AA	BB	BB	-	BB	AA	BB	AA	BB
P0586_2	6	12503640	AA	BB	AA	BB	BB	AA	AA	BB	BB	AA	AA	BB	BB	AA	AA	-	AA	AA	BB	BB	AA	BB	AA	AA	AA	-	BB	BB	AA	AA	BB	-	BB	BB	BB	BB	BB	AA	AA	BB	BB	-	BB	AA	BB	AA	BB
ah06000652	6	13007213	AA	BB	AA	BB	BB	AA	AA	BB	BB	AA	AA	BB	BB	AA	AA	BB	AA	AA	BB	BB	AA	BB	AA	AA	AA	-	BB	BB	AA	AA	BB	-	BB	BB	BB	BB	BB	AA	AA	BB	BB	BB	BB	AA	BB	AA	BB
test00392	6	13420834	AA	BB	AA	BB	BB	AA	AA	BB	BB	AA	AA	BB	BB	AA	AA	BB	AA	AA	BB	BB	AA	BB	AA	AA	AA	AA	BB	BB	AA	AA	BB	-	BB	BB	BB	BB	BB	AA	AA	BB	BB	BB	BB	AA	BB	AA	BB
K06sf052	6	13726548	AA	BB	AA	BB	BB	AA	AA	BB	BB	AA	AA	BB	BB	AA	AA	BB	AA	AA	BB	BB	AA	BB	AA	AA	AA	-	BB	BB	AA	AA	BB	-	BB	BB	BB	BB	BB	AA	AA	BB	BB	BB	BB	AA	BB	AA	BB
ah06000736	6	14077223	AA	BB	AA	BB	BB	AA	AA	BB	BB	AA	AA	BB	BB	AA	AA	BB	AA	AA	BB	BB	AA	BB	AA	AA	AA	AA	BB	BB	AA	AA	BB	-	BB	BB	BB	BB	BB	AA	AA	BB	BB	BB	BB	AA	BB	AA	BB
ah06000774	6	14498997	AA	BB	AA	BB	BB	AA	AA	BB	BB	AA	AA	BB	BB	AA	AA	BB	AA	-	BB	BB	AA	BB	AA	AA	AA	-	BB	BB	AA	AA	BB	-	BB	BB	BB	BB	BB	AA	AA	BB	BB	BB	BB	AA	BB	AA	BB
ad06006231	6	14858858	AA	BB	AA	BB	BB	AA	AA	BB	BB	AA	AA	BB	BB	AA	AA	BB	AA	AA	BB	BB	AA	BB	AA	AA	AA	AA	BB	BB	AA	AA	BB	-	BB	BB	BB	BB	BB	AA	AA	BB	BB	BB	BB	AA	BB	AA	BB
AD06006320	6	15006561	AA	BB	AA	BB	BB	AA	AA	BB	BB	AA	AA	BB	BB	AA	AA	BB	AA	AA	BB	BB	AA	BB	AA	AA	AA	-	BB	BB	AA	AA	BB	-	BB	BB	BB	BB	BB	AA	AA	BB	BB	BB	BB	AA	BB	AA	BB
ad06006654	6	15490630	AA	BB	AA	BB	BB	AA	AA	BB	BB	AA	AA	BB	BB	AA	AA	BB	AA	AA	BB	BB	AA	BB	AA	AA	AA	-	BB	BB	AA	AA	BB	-	BB	BB	BB	BB	BB	AA	AA	BB	BB	BB	BB	AA	BB	AA	BB
ah06000839	6	16368458	AA	BB	AA	BB	BB	AA	AA	BB	BB	AA	AA	BB	BB	AA	AA	BB	AA	AA	BB	BB	AA	BB	AA	AA	AA	-	BB	BB	AA	AA	BB	-	BB	BB	BB	BB	BB	AA	AA	BB	BB	BB	BB	AA	BB	AA	BB
AD06007208	6	17102489	AA	BB	AA	BB	BB	AA	AA	BB	BB	AA	AA	BB	BB	AA	AA	BB	AA	-	BB	BB	AA	BB	AA	AA	AA	-	BB	BB	AA	AA	BB	-	BB	BB	BB	BB	BB	AA	AA	BB	BB	BB	BB	AA	BB	AA	BB
P0020	6	17660646	AA	BB	AA	BB	BB	AA	AA	BB	BB	AA	AA	BB	BB	AA	AA	BB	AA	AA	BB	BB	AA	BB	AA	AA	AA	AA	BB	BB	AA	AA	BB	-	BB	BB	BB	BB	BB	AA	AA	BB	BB	BB	BB	AA	BB	AA	BB
AD06008087	6	18416902	AA	BB	AA	BB	BB	AA	AA	BB	BB	AA	AA	BB	BB	AA	AA	BB	AA	AA	BB	BB	AA	BB	AA	AA	AA	AA	BB	BB	AA	AA	BB	-	BB	BB	BB	BB	BB	AA	AA	BB	BB	BB	BB	AA	BB	AA	BB
AD06008483	6	19079385	AA	BB	AA	BB	BB	AA	AA	BB	BB	AA	AA	BB	BB	AA	AA	BB	AA	AA	BB	BB	AA	BB	AA	AA	AA	-	BB	BB	AA	AA	BB	-	BB	BB	BB	BB	BB	AA	AA	BB	BB	BB	BB	AA	BB	AA	BB
AD06008509	6	19469881	AA	BB	AA	BB	BB	AA	AA	BB	BB	AA	AA	BB	BB	AA	AA	BB	AA	AA	BB	BB	AA	BB	AA	AA	AA	AA	BB	BB	AA	AA	BB	-	BB	BB	BB	BB	BB	AA	AA	BB	BB	BB	BB	AA	BB	AA	BB
Ei3138	6	19715704	AA	BB	AA	BB	BB	AA	AA	BB	BB	AA	AA	BB	BB	AA	AA	BB	AA	AA	BB	BB	AA	BB	AA	AA	AA	-	BB	BB	AA	AA	BB	-	BB	BB	BB	BB	BB	AA	AA	BB	BB	BB	BB	AA	BB	AA	BB
test00406	6	20134919	AA	BB	AA	BB	BB	AA	AA	BB	BB	AA	AA	BB	BB	AA	AA	BB	AA	AA	BB	BB	AA	BB	AA	AA	AA	-	BB	BB	AA	AA	BB	-	BB	BB	BB	BB	BB	AA	AA	BB	BB	BB	BB	AA	BB	AA	BB
Nag08KK13352	6	20579251	AA	BB	AA	BB	BB	AA	AA	BB	BB	AA	AA	BB	BB	AA	AA	BB	AA	AA	BB	BB	AA	BB	AA	AA	AA	-	BB	BB	AA	AA	BB	-	BB	BB	BB	BB	BB	AA	AA	BB	BB	BB	BB	AA	BB	AA	BB
K06sf023	6	21744437	AA	BB	AA	AA	BB	AA	AA	BB	BB	AA	AA	BB	BB	AA	AA	BB	AA	BB	BB	BB	AA	BB	AA	AA	AA	-	BB	BB	AA	AA	BB	-	BB	BB	BB	BB	-	AA	AA	BB	BB	BB	BB	AA	BB	AA	BB
AE06004521	6	22228142	AA	BB	AA	AA	BB	AA	AA	BB	BB	AA	AA	BB	BB	AA	AA	BB	AA	BB	BB	BB	AA	BB	AA	AA	AA	-	BB	BB	AA	AA	BB	-	BB	BB	BB	BB	-	AA	AA	BB	BB	BB	BB	AA	BB	AA	BB
ac06000764	6	22577129	AA	BB	AA	AA	AA	AA	AA	BB	BB	AA	AA	BB	-	AA	AA	BB	AA	BB	BB	BB	AA	BB	AA	AA	AA	-	AA	BB	AA	AA	BB	BB	BB	BB	BB	BB	-	AA	AA	BB	BB	BB	BB	AA	AA	AA	BB
Nag08KK13500	6	23032060	AA	BB	AA	AA	AA	AA	AA	BB	BB	AA	AA	BB	-	AA	AA	BB	AA	BB	BB	BB	AA	BB	AA	AA	AA	AA	AA	BB	AA	AA	BB	BB	BB	BB	BB	BB	AA	AA	AA	BB	BB	BB	BB	AA	AA	AA	BB
K06sf025	6	23232371	AA	BB	AA	AA	AA	AA	BB	BB	BB	AA	AA	BB	-	AA	AA	BB	AA	BB	BB	BB	AA	BB	AA	AA	AA	-	AA	BB	AA	AA	BB	BB	BB	BB	BB	BB	AA	AA	AA	BB	BB	BB	BB	AA	AA	AA	BB
Nag08KK13572	6	24422125	AA	BB	AA	BB	AA	BB	BB	BB	BB	AA	AA	BB	-	AA	BB	BB	BB	BB	BB	BB	BB	BB	AA	AA	AA	-	AA	BB	AA	AA	BB	BB	AA	BB	BB	BB	AA	AA	AA	BB	BB	AA	BB	AA	AA	AA	AA
ad06011151	6	24921405	AA	BB	AA	BB	AA	BB	BB	BB	BB	AA	AA	BB	BB	AA	BB	BB	BB	BB	BB	BB	BB	BB	AA	AA	AA	-	AA	BB	AA	-	BB	BB	AA	BB	BB	BB	AA	AA	AA	BB	BB	AA	BB	AA	AA	AA	AA
test00416	6	25404139	AA	BB	AA	BB	AA	BB	BB	BB	BB	AA	AA	BB	BB	AA	BB	BB	BB	BB	BB	BB	BB	BB	AA	AA	BB	-	AA	BB	AA	-	BB	BB	AA	BB	BB	BB	AA	AA	AA	BB	BB	AA	BB	AA	AA	AA	AA
aa06000895	6	25874054	AA	BB	AA	BB	AA	BB	BB	BB	BB	AA	AA	BB	BB	AA	BB	BB	BB	BB	BB	BB	BB	BB	AA	BB	BB	-	AA	BB	AA	-	BB	BB	BB	BB	BB	BB	AA	AA	AA	BB	-	AA	BB	AA	AA	BB	AA
Nag08KK13715	6	26000709	AA	BB	AA	BB	AA	BB	BB	BB	BB	AA	AA	BB	BB	AA	BB	BB	AA	BB	BB	BB	BB	BB	AA	BB	BB	-	AA	BB	AA	-	BB	BB	BB	BB	BB	BB	AA	AA	AA	BB	AA	AA	BB	AA	AA	BB	AA
ah06001497	6	26555767	AA	BB	AA	BB	AA	BB	BB	BB	AA	AA	AA	BB	BB	AA	BB	BB	AA	BB	BB	BB	BB	BB	AA	BB	BB	-	AA	BB	AA	BB	BB	BB	BB	BB	BB	BB	AA	AA	BB	BB	AA	AA	BB	AA	AA	BB	AA
aa06001097	6	27752904	AA	BB	BB	BB	AA	BB	BB	BB	AA	AA	AA	BB	BB	AA	BB	BB	AA	BB	BB	BB	BB	BB	AA	BB	BB	AA	AA	BB	AA	BB	BB	BB	BB	BB	BB	BB	AA	AA	BB	BB	AA	AA	BB	AA	AA	BB	AA
aa06001139	6	28752213	AA	BB	BB	BB	AA	BB	BB	BB	AA	AA	AA	BB	BB	AA	BB	BB	BB	-	BB	BB	BB	BB	AA	BB	BB	AA	AA	BB	AA	BB	BB	AA	BB	-	BB	BB	AA	AA	BB	BB	AA	AA	BB	BB	AA	BB	AA
P0062_0	6	29384069	AA	BB	BB	BB	BB	BB	BB	BB	BB	AA	AA	BB	BB	AA	BB	BB	BB	-	BB	BB	BB	BB	AA	BB	BB	BB	BB	BB	AA	BB	BB	-	BB	-	BB	BB	-	AA	BB	BB	AA	AA	BB	BB	AA	BB	AA
ad06013500	6	29714600	AA	BB	BB	BB	BB	BB	BB	BB	BB	AA	AA	BB	BB	AA	BB	BB	BB	AA	BB	BB	BB	BB	AA	BB	BB	BB	BB	BB	AA	BB	BB	-	BB	-	BB	BB	BB	AA	BB	BB	AA	AA	BB	BB	AA	BB	AA
AE06005811	6	30093070	AA	BB	BB	BB	BB	BB	BB	BB	BB	BB	AA	BB	BB	AA	BB	BB	BB	-	BB	BB	BB	BB	AA	BB	BB	BB	BB	BB	BB	BB	BB	-	BB	-	BB	BB	BB	AA	BB	BB	AA	AA	BB	BB	AA	BB	AA
ah06001883	6	30526398	AA	BB	BB	BB	BB	BB	BB	BB	BB	BB	AA	BB	BB	AA	BB	BB	BB	-	BB	BB	BB	BB	AA	BB	BB	BB	BB	BB	BB	BB	BB	-	BB	-	BB	BB	BB	AA	BB	BB	AA	AA	BB	BB	AA	BB	AA
K06sf105	6	31157131	AA	BB	BB	BB	BB	BB	BB	BB	AA	BB	AA	BB	BB	AA	BB	BB	BB	-	BB	BB	BB	BB	AA	BB	BB	BB	BB	BB	BB	BB	BB	-	BB	-	BB	BB	BB	AA	BB	BB	AA	AA	BB	BB	AA	BB	AA
ad06014393	6	31637648	AA	BB	BB	BB	BB	BB	BB	BB	AA	BB	AA	BB	BB	AA	BB	BB	BB	-	BB	BB	BB	BB	AA	BB	BB	BB	BB	BB	BB	BB	BB	-	BB	-	BB	BB	BB	AA	BB	BB	AA	AA	BB	BB	AA	BB	AA
AD06014592	6	32085678	AA	BB	BB	BB	BB	BB	BB	BB	AA	BB	AA	BB	BB	AA	BB	BB	BB	-	BB	BB	BB	BB	AA	BB	BB	BB	BB	BB	BB	BB	BB	-	BB	AA	BB	BB	BB	BB	BB	BB	AA	AA	BB	BB	AA	BB	AA
Ei3594	7	256019	AA	BB	BB	BB	AA	BB	AA	BB	AA	AA	AA	AA	AA	AA	BB	AA	BB	AA	BB	-	AA	AA	AA	BB	BB	-	AA	BB	BB	BB	BB	BB	AA	BB	BB	AA	BB	AA	BB	BB	AA	BB	AA	BB	BB	BB	AA
ac07000050	7	679413	AA	BB	BB	BB	BB	AA	AA	BB	AA	BB	AA	AA	AA	AA	AA	AA	BB	AA	AA	-	AA	AA	AA	BB	BB	-	BB	BB	BB	AA	BB	BB	AA	BB	BB	AA	BB	AA	BB	BB	AA	BB	AA	BB	BB	BB	AA
aa07000566	7	2104295	AA	BB	BB	BB	BB	AA	AA	BB	AA	BB	AA	AA	AA	AA	AA	AA	BB	AA	AA	AA	AA	AA	AA	BB	BB	BB	BB	AA	BB	AA	BB	BB	AA	BB	BB	AA	BB	AA	BB	BB	AA	BB	-	AA	BB	BB	-
Rik4986	7	2504846	AA	BB	BB	BB	BB	AA	AA	BB	AA	BB	AA	AA	AA	AA	AA	AA	BB	AA	AA	AA	AA	AA	AA	BB	BB	BB	BB	AA	BB	AA	BB	BB	BB	BB	BB	AA	BB	AA	BB	BB	AA	BB	AA	AA	BB	BB	BB
Nag08KK14416	7	3529279	AA	BB	BB	BB	BB	AA	BB	BB	AA	BB	BB	AA	AA	AA	AA	AA	BB	AA	BB	BB	AA	AA	AA	BB	BB	AA	BB	BB	BB	AA	BB	BB	BB	BB	BB	AA	AA	AA	BB	BB	BB	BB	AA	AA	BB	BB	BB
AE07000531	7	3874428	AA	BB	BB	BB	BB	AA	BB	BB	AA	BB	BB	BB	AA	AA	AA	AA	BB	AA	BB	BB	AA	AA	AA	BB	BB	AA	BB	BB	BB	AA	BB	BB	BB	BB	BB	AA	AA	AA	BB	BB	-	BB	AA	AA	BB	BB	BB
aa07001807	7	4800059	AA	BB	BB	BB	BB	AA	BB	BB	AA	BB	BB	BB	AA	BB	AA	AA	BB	AA	BB	BB	AA	AA	AA	BB	BB	AA	BB	BB	BB	BB	BB	BB	BB	BB	BB	AA	AA	AA	BB	BB	-	BB	AA	AA	BB	BB	BB
NAA08KK14526	7	5506073	AA	BB	BB	AA	-	AA	-	BB	AA	AA	BB	BB	AA	BB	AA	AA	BB	AA	BB	BB	AA	AA	AA	BB	BB	AA	BB	-	BB	-	-	-	-	BB	-	AA	AA	AA	BB	BB	AA	BB	AA	AA	BB	BB	BB
ah07000320	7	6047169	AA	BB	BB	AA	BB	AA	BB	BB	AA	AA	BB	BB	AA	BB	AA	AA	BB	AA	BB	BB	AA	-	AA	BB	BB	AA	BB	BB	BB	BB	BB	BB	BB	BB	BB	-	AA	AA	BB	BB	-	BB	AA	AA	AA	BB	BB
Ei3744	7	6693030	AA	BB	BB	AA	BB	AA	BB	BB	AA	AA	BB	BB	AA	BB	AA	AA	BB	AA	BB	BB	AA	-	AA	BB	BB	AA	BB	BB	BB	BB	BB	BB	BB	BB	BB	-	AA	AA	BB	BB	-	BB	AA	AA	AA	BB	BB
P0346	7	6796392	AA	BB	BB	AA	BB	AA	BB	BB	AA	AA	BB	BB	AA	BB	AA	AA	BB	AA	BB	BB	AA	-	AA	BB	BB	AA	BB	BB	BB	BB	BB	BB	BB	BB	BB	-	AA	AA	BB	BB	-	BB	AA	AA	AA	BB	BB
P0853	7	19465247	AA	BB	BB	AA	BB	AA	BB	BB	AA	BB	BB	AA	AA	BB	AA	BB	AA	AA	BB	BB	AA	AA	BB	BB	BB	BB	BB	BB	BB	AA	AA	BB	BB	BB	BB	AA	BB	AA	BB	BB	BB	AA	BB	AA	AA	AA	BB
test00471	7	20360919	AA	BB	BB	AA	BB	AA	BB	BB	AA	BB	BB	AA	AA	BB	AA	BB	AA	AA	BB	BB	AA	AA	BB	BB	BB	BB	BB	BB	BB	AA	-	BB	BB	BB	BB	BB	BB	AA	BB	BB	BB	AA	BB	AA	AA	AA	BB
Nag08KK15371	7	21057953	AA	BB	BB	AA	BB	AA	BB	BB	AA	BB	BB	AA	AA	BB	AA	BB	AA	AA	BB	BB	AA	AA	BB	BB	BB	BB	BB	BB	BB	AA	-	BB	BB	BB	BB	BB	BB	AA	BB	BB	BB	AA	-	AA	AA	AA	BB
AD07008912	7	21803513	AA	BB	BB	AA	BB	AA	BB	BB	AA	BB	BB	AA	AA	BB	AA	BB	AA	AA	BB	BB	AA	AA	BB	BB	BB	BB	BB	BB	BB	AA	-	BB	BB	BB	BB	BB	BB	AA	BB	BB	BB	BB	BB	AA	AA	AA	BB
Nag08KK15852	7	27833656	AA	BB	AA	BB	BB	BB	AA	BB	BB	AA	AA	AA	AA	AA	BB	AA	BB	AA	BB	BB	BB	BB	BB	BB	AA	AA	BB	BB	BB	AA	AA	AA	AA	AA	AA	BB	AA	BB	AA	AA	BB	BB	AA	AA	AA	BB	BB
K07sf032	7	28508192	AA	BB	AA	BB	BB	BB	AA	BB	BB	AA	AA	AA	AA	AA	BB	AA	BB	AA	BB	BB	BB	BB	BB	BB	AA	AA	BB	BB	BB	AA	AA	AA	AA	AA	AA	BB	AA	BB	AA	AA	BB	BB	AA	AA	AA	BB	BB
Nag08KK15881	7	28514476	AA	BB	AA	BB	BB	BB	AA	BB	BB	AA	AA	AA	AA	AA	BB	AA	BB	AA	BB	BB	BB	BB	BB	BB	AA	AA	BB	BB	BB	AA	AA	AA	AA	AA	AA	BB	AA	BB	AA	AA	BB	BB	AA	AA	AA	BB	BB
Nag08KK16398	8	6220653	AA	BB	BB	BB	AA	BB	BB	AA	-	AA	AA	BB	BB	BB	BB	BB	BB	AA	AA	AA	BB	AA	AA	BB	BB	AA	AA	AA	BB	BB	BB	BB	BB	BB	BB	AA	AA	AA	BB	BB	AA	BB	BB	BB	BB	AA	BB
K08sf144	8	7565873	AA	BB	BB	BB	AA	BB	BB	AA	-	AA	AA	BB	BB	BB	BB	BB	BB	AA	AA	AA	BB	AA	AA	BB	BB	AA	AA	AA	BB	BB	BB	BB	BB	BB	BB	AA	AA	AA	BB	BB	AA	BB	BB	BB	BB	AA	BB
P0882	8	7653571	AA	BB	BB	BB	AA	BB	BB	AA	-	AA	AA	BB	BB	BB	BB	BB	BB	AA	AA	AA	BB	AA	AA	BB	BB	AA	AA	AA	BB	BB	BB	-	BB	BB	BB	AA	AA	AA	BB	BB	AA	BB	BB	BB	BB	AA	BB
aa08001338	8	8442466	AA	BB	AA	BB	AA	BB	BB	AA	-	AA	AA	BB	BB	BB	BB	BB	BB	AA	AA	AA	BB	AA	AA	BB	BB	-	AA	AA	BB	BB	BB	-	BB	AA	BB	AA	BB	AA	AA	BB	AA	BB	-	BB	BB	AA	BB
Nag08KK16578	8	9432540	AA	BB	AA	AA	AA	BB	BB	AA	-	AA	AA	BB	BB	BB	BB	BB	BB	AA	BB	AA	AA	AA	AA	BB	BB	-	AA	-	BB	BB	BB	-	BB	AA	BB	AA	BB	AA	AA	BB	AA	-	BB	BB	BB	AA	BB
ac08000264	8	9795714	AA	BB	AA	AA	AA	BB	BB	AA	-	AA	AA	BB	BB	BB	BB	BB	BB	AA	BB	AA	AA	AA	AA	BB	BB	-	AA	-	BB	BB	BB	-	BB	AA	BB	AA	BB	AA	AA	BB	AA	-	BB	BB	BB	AA	BB
test00529	8	17599181	AA	BB	AA	AA	AA	BB	BB	AA	BB	AA	AA	BB	BB	BB	BB	BB	BB	AA	BB	AA	AA	AA	-	BB	BB	AA	AA	-	BB	BB	AA	BB	BB	AA	-	AA	AA	AA	AA	AA	AA	AA	BB	BB	BB	AA	AA
ah08000978	8	18014258	AA	BB	AA	AA	AA	BB	BB	AA	BB	AA	AA	BB	BB	BB	BB	BB	BB	AA	BB	AA	AA	AA	-	BB	BB	AA	AA	-	BB	BB	AA	BB	BB	AA	-	AA	AA	AA	AA	AA	AA	AA	BB	BB	BB	AA	AA
AE08006702	8	18197691	AA	BB	AA	AA	AA	BB	BB	AA	BB	AA	AA	BB	BB	BB	BB	BB	BB	AA	BB	AA	AA	AA	-	BB	BB	AA	AA	-	BB	BB	AA	BB	BB	AA	-	AA	AA	AA	AA	AA	AA	AA	BB	BB	BB	AA	AA
K08sf032	8	26252904	AA	BB	AA	AA	AA	AA	BB	BB	BB	BB	AA	AA	BB	BB	AA	AA	AA	BB	AA	AA	AA	BB	AA	AA	BB	AA	AA	AA	BB	BB	AA	BB	BB	AA	AA	BB	AA	AA	BB	AA	BB	BB	BB	AA	AA	BB	BB
K08sf166	8	27071464	AA	BB	AA	AA	AA	AA	BB	BB	BB	BB	AA	AA	BB	BB	AA	AA	AA	BB	AA	AA	AA	BB	AA	AA	BB	AA	AA	AA	BB	BB	AA	BB	BB	AA	AA	BB	AA	AA	BB	BB	BB	BB	BB	AA	AA	BB	BB
P0757_3	9	243247	AA	BB	AA	AA	BB	BB	BB	BB	AA	BB	BB	AA	BB	BB	BB	BB	BB	AA	BB	BB	AA	BB	AA	BB	BB	AA	BB	BB	BB	-	BB	BB	BB	BB	BB	BB	AA	AA	AA	BB	-	BB	AA	AA	BB	-	-
ad09003371	9	7133333	AA	BB	AA	BB	BB	BB	BB	BB	AA	BB	BB	AA	BB	BB	BB	BB	AA	AA	BB	BB	BB	BB	AA	BB	BB	AA	BB	BB	AA	BB	BB	BB	BB	BB	BB	BB	AA	AA	BB	BB	-	BB	AA	AA	BB	AA	-
ab09000275	9	7196717	AA	BB	AA	BB	BB	BB	BB	BB	AA	BB	BB	AA	BB	BB	BB	BB	AA	AA	BB	BB	BB	BB	AA	BB	BB	AA	BB	BB	AA	BB	BB	BB	BB	BB	BB	BB	AA	AA	BB	BB	-	BB	AA	AA	BB	AA	-
Nag08KK18191	9	8368573	AA	BB	-	BB	AA	BB	BB	BB	AA	BB	BB	AA	BB	BB	BB	BB	AA	BB	BB	BB	BB	BB	AA	BB	BB	AA	AA	BB	AA	BB	BB	BB	AA	BB	BB	BB	BB	AA	BB	BB	-	BB	BB	AA	BB	BB	AA
P1346	9	8492098	AA	BB	-	BB	AA	BB	AA	BB	AA	BB	BB	AA	BB	BB	BB	BB	AA	BB	BB	BB	BB	BB	AA	BB	BB	AA	AA	BB	AA	BB	BB	BB	AA	BB	BB	BB	BB	AA	BB	BB	-	BB	BB	AA	BB	BB	AA
AE09003587	9	9281806	AA	BB	BB	BB	AA	BB	AA	BB	AA	BB	AA	BB	BB	AA	BB	BB	AA	BB	BB	BB	BB	AA	AA	BB	BB	AA	AA	BB	BB	BB	BB	BB	AA	BB	BB	AA	BB	AA	BB	BB	BB	BB	BB	AA	BB	BB	AA
AE09003733	9	9814267	AA	BB	BB	BB	AA	BB	-	BB	BB	BB	AA	BB	BB	AA	BB	BB	AA	BB	BB	BB	BB	AA	AA	BB	BB	BB	AA	BB	BB	BB	BB	BB	AA	BB	BB	AA	BB	AA	BB	BB	BB	BB	BB	AA	BB	BB	AA
ah09000398	9	10051596	AA	BB	BB	BB	AA	BB	-	BB	BB	BB	AA	BB	BB	AA	BB	BB	AA	BB	BB	BB	BB	AA	BB	BB	BB	BB	AA	BB	BB	BB	BB	BB	AA	BB	BB	AA	BB	AA	BB	BB	BB	BB	BB	BB	BB	BB	BB
K09sf032	9	10699266	AA	BB	BB	BB	AA	BB	-	BB	BB	BB	AA	BB	BB	AA	BB	BB	AA	BB	BB	BB	BB	AA	BB	BB	AA	BB	AA	BB	BB	BB	BB	BB	AA	AA	BB	AA	AA	AA	BB	BB	BB	BB	BB	BB	BB	BB	BB
K09sf033	9	11454081	AA	BB	BB	BB	AA	BB	BB	BB	BB	BB	AA	BB	BB	AA	BB	BB	AA	BB	BB	BB	BB	AA	BB	BB	AA	BB	AA	BB	BB	BB	BB	BB	AA	AA	BB	AA	AA	AA	BB	BB	BB	BB	BB	BB	BB	BB	BB
ab09000817	9	12358646	AA	BB	BB	BB	AA	BB	-	BB	BB	BB	AA	BB	BB	AA	BB	BB	AA	BB	BB	BB	BB	AA	BB	BB	AA	BB	AA	BB	BB	BB	BB	BB	AA	AA	BB	AA	BB	AA	BB	BB	BB	BB	BB	BB	BB	BB	BB
ad09005901	9	13317469	AA	BB	BB	BB	AA	BB	-	BB	BB	BB	AA	BB	BB	AA	BB	BB	AA	BB	BB	BB	BB	AA	BB	BB	AA	BB	AA	BB	BB	BB	BB	BB	AA	AA	BB	AA	BB	BB	BB	BB	BB	BB	BB	BB	BB	AA	BB
ad09006115	9	13792131	AA	BB	BB	BB	AA	BB	-	BB	BB	BB	AA	BB	BB	AA	BB	BB	AA	BB	BB	BB	BB	BB	BB	BB	AA	BB	AA	BB	BB	BB	BB	BB	AA	AA	BB	BB	BB	BB	BB	BB	BB	BB	BB	BB	BB	AA	BB
test00580	9	14266368	AA	BB	BB	BB	AA	BB	BB	BB	BB	BB	AA	BB	BB	AA	BB	BB	AA	BB	BB	BB	BB	BB	BB	BB	AA	BB	AA	BB	BB	BB	BB	BB	AA	AA	BB	BB	BB	BB	BB	BB	BB	BB	BB	BB	BB	AA	BB
Rik6969	9	14655157	AA	BB	BB	BB	AA	BB	AA	BB	BB	BB	AA	BB	BB	AA	BB	BB	BB	BB	BB	BB	BB	BB	BB	BB	AA	BB	AA	BB	BB	BB	BB	BB	AA	-	BB	BB	BB	BB	BB	BB	BB	BB	BB	BB	BB	AA	BB
test00582	9	15213024	AA	BB	BB	BB	AA	BB	AA	BB	BB	BB	AA	BB	BB	AA	BB	BB	BB	BB	BB	BB	BB	BB	BB	BB	AA	BB	AA	BB	BB	BB	BB	BB	AA	BB	BB	BB	BB	BB	BB	BB	BB	BB	BB	BB	BB	AA	AA
Rik6993	9	16455956	AA	BB	BB	BB	AA	BB	AA	AA	BB	BB	AA	BB	BB	AA	BB	BB	BB	BB	BB	BB	BB	BB	BB	AA	AA	BB	AA	BB	AA	BB	BB	BB	BB	-	BB	BB	AA	BB	BB	BB	BB	BB	AA	BB	BB	AA	AA
P0829_0	9	16955201	AA	BB	BB	BB	AA	BB	AA	-	BB	BB	AA	BB	BB	AA	BB	BB	-	BB	BB	BB	BB	BB	BB	-	BB	BB	AA	BB	-	BB	BB	BB	BB	-	BB	BB	-	BB	BB	BB	BB	BB	-	BB	BB	AA	AA
ab09001035	9	17235555	AA	BB	BB	BB	AA	BB	AA	AA	BB	BB	AA	BB	BB	AA	BB	BB	AA	BB	BB	BB	BB	BB	BB	AA	BB	BB	AA	BB	AA	BB	BB	BB	BB	AA	BB	BB	-	BB	BB	BB	BB	BB	AA	BB	BB	AA	AA
AE09005437	9	17456853	AA	BB	BB	BB	AA	BB	AA	AA	BB	BB	AA	BB	BB	AA	BB	BB	AA	BB	BB	BB	BB	BB	BB	AA	BB	BB	AA	BB	AA	BB	BB	BB	BB	BB	BB	BB	-	BB	BB	BB	BB	BB	AA	BB	BB	AA	AA
ac09000281	9	17755974	AA	BB	BB	BB	AA	BB	AA	AA	BB	BB	AA	BB	BB	AA	BB	BB	AA	BB	BB	BB	BB	BB	BB	AA	BB	BB	AA	BB	AA	BB	BB	BB	BB	BB	BB	BB	-	BB	BB	BB	BB	BB	AA	BB	BB	AA	AA
K09sf016	9	18021405	AA	BB	BB	BB	AA	BB	AA	AA	BB	BB	AA	BB	BB	AA	BB	BB	AA	BB	BB	BB	BB	BB	BB	AA	BB	BB	AA	BB	AA	BB	BB	BB	BB	BB	BB	BB	-	BB	BB	BB	BB	BB	AA	BB	BB	AA	AA
ad09008757	9	18541549	AA	BB	BB	BB	AA	BB	AA	AA	BB	BB	AA	BB	BB	AA	BB	BB	AA	BB	BB	BB	BB	BB	BB	AA	BB	BB	AA	BB	AA	BB	BB	BB	BB	BB	BB	BB	-	BB	BB	BB	BB	BB	AA	BB	BB	BB	BB
ad09009014	9	19019232	AA	BB	BB	BB	AA	BB	AA	AA	BB	BB	AA	BB	BB	AA	BB	BB	AA	BB	BB	BB	BB	BB	BB	AA	BB	BB	AA	BB	AA	BB	BB	BB	BB	BB	BB	BB	AA	BB	BB	BB	BB	BB	AA	BB	BB	BB	BB
AE09005725	9	20193405	AA	BB	BB	BB	AA	BB	AA	AA	BB	BB	AA	BB	BB	BB	BB	BB	AA	BB	BB	BB	BB	BB	BB	AA	BB	BB	AA	BB	AA	BB	AA	BB	BB	BB	AA	BB	-	BB	BB	BB	BB	BB	AA	BB	BB	BB	BB
ah09000989	9	20495114	AA	BB	BB	BB	AA	BB	AA	BB	BB	BB	AA	BB	-	BB	BB	BB	BB	BB	BB	BB	BB	BB	BB	AA	AA	-	AA	BB	AA	BB	AA	BB	BB	BB	AA	BB	BB	BB	BB	BB	BB	BB	AA	BB	BB	BB	BB
AE09005788	9	21738777	AA	BB	BB	AA	AA	BB	AA	BB	BB	AA	AA	BB	BB	BB	BB	BB	BB	BB	BB	BB	BB	BB	BB	AA	AA	BB	AA	-	AA	BB	AA	BB	BB	BB	AA	BB	BB	BB	BB	BB	BB	BB	AA	BB	BB	BB	BB
Nag08KK18994	9	23006106	AA	BB	BB	AA	BB	BB	AA	BB	AA	AA	AA	AA	BB	BB	BB	BB	BB	BB	BB	BB	BB	BB	BB	AA	AA	AA	BB	BB	AA	BB	AA	BB	AA	BB	AA	BB	AA	BB	AA	BB	BB	AA	AA	BB	AA	BB	BB
Rik7071	10	37513	AA	BB	BB	AA	BB	AA	BB	-	BB	AA	AA	BB	AA	BB	AA	BB	BB	BB	AA	AA	BB	BB	AA	BB	BB	AA	AA	BB	AA	BB	BB	AA	BB	AA	AA	-	AA	BB	AA	AA	BB	AA	AA	AA	AA	AA	AA
K10sf053	10	386583	AA	BB	BB	AA	BB	AA	BB	-	BB	AA	AA	BB	AA	BB	AA	BB	BB	BB	AA	AA	BB	BB	AA	BB	BB	AA	AA	BB	AA	BB	BB	AA	BB	AA	AA	-	AA	BB	AA	AA	BB	AA	BB	AA	AA	AA	AA
AD10000290	10	657808	AA	BB	BB	AA	BB	AA	BB	-	BB	AA	AA	BB	AA	BB	AA	BB	BB	BB	AA	AA	BB	BB	AA	BB	BB	AA	AA	BB	AA	BB	BB	AA	BB	BB	AA	-	AA	BB	AA	AA	BB	AA	BB	AA	AA	AA	AA
Nag08KK19107	10	1819345	AA	BB	BB	AA	BB	AA	BB	-	BB	AA	AA	BB	AA	BB	AA	BB	BB	BB	AA	AA	BB	BB	BB	BB	BB	AA	AA	BB	AA	BB	BB	AA	AA	BB	AA	BB	AA	BB	AA	AA	BB	AA	BB	AA	AA	AA	AA
NE005604	10	2315910	AA	BB	BB	AA	BB	BB	BB	-	BB	AA	AA	BB	AA	BB	BB	BB	BB	BB	AA	AA	BB	BB	BB	BB	BB	AA	AA	BB	AA	BB	BB	AA	AA	BB	AA	BB	AA	BB	AA	AA	BB	AA	BB	AA	AA	AA	AA
Ei5680	10	2763101	AA	BB	-	AA	BB	-	BB	AA	BB	AA	AA	BB	AA	-	BB	BB	BB	BB	AA	AA	BB	AA	-	BB	BB	AA	BB	AA	-	BB	-	AA	AA	-	AA	AA	AA	BB	AA	AA	BB	AA	BB	AA	BB	AA	AA
K10sf004	10	3002445	AA	BB	BB	AA	BB	BB	BB	BB	BB	AA	AA	BB	AA	AA	BB	BB	-	BB	AA	AA	BB	BB	BB	BB	BB	AA	BB	AA	BB	BB	BB	AA	AA	BB	AA	BB	AA	BB	AA	AA	BB	AA	BB	AA	BB	AA	AA
K10sf005	10	3774656	AA	BB	BB	AA	BB	BB	BB	BB	BB	AA	AA	BB	BB	AA	BB	BB	BB	BB	AA	AA	BB	BB	BB	BB	BB	AA	BB	AA	BB	BB	BB	AA	AA	BB	BB	BB	AA	BB	BB	BB	BB	AA	BB	AA	BB	BB	AA
Rik7300	10	4182706	AA	BB	BB	AA	BB	BB	BB	AA	BB	AA	AA	BB	BB	AA	BB	BB	-	BB	AA	AA	BB	BB	BB	BB	BB	AA	BB	AA	BB	BB	BB	AA	AA	BB	BB	BB	AA	BB	BB	BB	BB	AA	-	AA	BB	BB	AA
AD10002229	10	4566798	AA	BB	BB	AA	BB	BB	BB	AA	BB	AA	AA	BB	BB	AA	BB	BB	BB	BB	AA	AA	BB	BB	BB	BB	BB	AA	BB	AA	BB	AA	BB	AA	AA	BB	BB	BB	AA	BB	BB	BB	BB	AA	BB	AA	BB	BB	AA
NE005702	10	5519172	AA	BB	BB	AA	BB	BB	BB	AA	BB	AA	AA	BB	BB	AA	BB	BB	-	BB	AA	AA	-	BB	BB	BB	BB	AA	BB	AA	BB	AA	BB	AA	AA	BB	BB	BB	AA	BB	BB	BB	BB	AA	BB	BB	BB	BB	AA
ah10000276	10	5787721	AA	BB	BB	AA	BB	BB	BB	AA	BB	AA	AA	BB	BB	AA	BB	BB	-	BB	AA	AA	-	BB	BB	BB	BB	AA	BB	AA	BB	AA	BB	AA	AA	BB	BB	BB	AA	BB	BB	BB	BB	AA	BB	BB	BB	BB	AA
ad10002918	10	6170097	AA	BB	BB	AA	BB	BB	BB	AA	BB	AA	AA	BB	BB	AA	BB	BB	-	BB	AA	AA	-	BB	BB	BB	BB	AA	BB	AA	BB	AA	BB	AA	AA	BB	BB	BB	AA	BB	BB	BB	BB	AA	BB	BB	BB	BB	AA
AE10001106	10	7027029	AA	BB	BB	AA	BB	BB	BB	AA	BB	AA	AA	BB	BB	AA	BB	BB	-	BB	AA	AA	-	BB	BB	BB	BB	AA	BB	AA	BB	AA	BB	AA	AA	BB	BB	BB	AA	BB	BB	BB	BB	AA	BB	BB	BB	BB	AA
P1004	10	7357669	AA	BB	BB	AA	BB	BB	BB	AA	BB	AA	AA	BB	BB	AA	BB	BB	-	BB	AA	AA	-	BB	BB	BB	BB	AA	BB	AA	BB	AA	BB	AA	AA	BB	BB	BB	AA	BB	BB	BB	BB	AA	BB	BB	BB	BB	AA
ad10003491	10	7588619	AA	BB	BB	AA	BB	BB	BB	AA	BB	AA	AA	BB	BB	AA	BB	BB	-	BB	AA	AA	-	BB	BB	BB	BB	AA	BB	AA	BB	AA	BB	AA	AA	BB	BB	BB	AA	BB	BB	BB	BB	AA	BB	BB	BB	BB	AA
ad10003682	10	7944249	AA	BB	BB	AA	BB	BB	BB	AA	BB	AA	AA	BB	BB	AA	BB	BB	BB	BB	AA	AA	BB	BB	BB	BB	BB	AA	BB	AA	BB	AA	BB	AA	AA	BB	BB	BB	AA	BB	BB	BB	BB	AA	BB	BB	BB	BB	AA
ad10003751	10	8538898	AA	BB	BB	AA	BB	BB	BB	AA	BB	AA	AA	BB	BB	AA	BB	BB	-	BB	AA	AA	-	BB	BB	BB	BB	AA	BB	AA	BB	AA	BB	AA	AA	BB	BB	BB	AA	BB	BB	BB	BB	AA	BB	BB	BB	BB	AA
Nag08KK19330	10	8860305	AA	BB	BB	AA	BB	BB	BB	AA	BB	AA	AA	BB	BB	AA	BB	BB	AA	BB	AA	AA	AA	BB	BB	BB	BB	AA	BB	AA	BB	AA	BB	AA	AA	BB	BB	BB	AA	BB	BB	BB	BB	AA	BB	BB	BB	BB	AA
K10sf035	10	9200805	AA	BB	BB	AA	BB	BB	BB	AA	BB	AA	AA	BB	BB	AA	BB	BB	-	BB	AA	AA	-	BB	BB	BB	BB	AA	BB	AA	BB	AA	BB	AA	AA	BB	BB	BB	AA	BB	BB	BB	BB	AA	BB	BB	BB	BB	AA
ad10004203	10	9479411	AA	BB	BB	AA	BB	BB	BB	AA	BB	AA	AA	BB	BB	AA	BB	BB	-	BB	AA	AA	-	BB	BB	BB	BB	AA	BB	AA	BB	AA	BB	AA	AA	BB	BB	BB	AA	BB	BB	BB	BB	AA	-	BB	BB	BB	AA
P0093	10	10349595	AA	BB	BB	AA	BB	BB	BB	AA	BB	AA	AA	BB	BB	AA	BB	BB	-	BB	AA	AA	-	BB	BB	BB	BB	AA	BB	AA	BB	AA	BB	AA	AA	BB	BB	BB	AA	BB	BB	BB	BB	AA	-	BB	BB	BB	AA
K10sf037	10	10673869	AA	BB	BB	AA	BB	BB	BB	AA	BB	AA	AA	BB	BB	AA	BB	BB	BB	BB	AA	AA	-	BB	BB	BB	BB	AA	BB	AA	BB	AA	BB	AA	AA	BB	BB	BB	AA	BB	BB	BB	BB	AA	-	BB	BB	BB	AA
Ei5799	10	11191077	AA	BB	BB	AA	BB	BB	BB	AA	BB	AA	AA	BB	BB	AA	BB	BB	BB	BB	AA	AA	-	BB	BB	BB	BB	AA	BB	AA	BB	AA	BB	AA	AA	BB	BB	BB	AA	BB	BB	BB	BB	AA	-	BB	BB	BB	AA
Nag08KK19521	10	12015028	AA	BB	BB	AA	BB	BB	BB	AA	BB	AA	AA	BB	BB	AA	BB	BB	BB	BB	AA	AA	BB	BB	BB	BB	BB	AA	BB	AA	BB	AA	BB	AA	AA	BB	BB	BB	AA	BB	BB	BB	BB	AA	BB	BB	BB	BB	AA
AE10002762	10	12339266	AA	BB	BB	-	BB	BB	BB	AA	BB	AA	AA	BB	BB	AA	BB	BB	-	BB	AA	AA	-	BB	BB	BB	AA	AA	BB	AA	BB	AA	BB	AA	AA	BB	BB	BB	AA	BB	BB	BB	BB	AA	AA	BB	BB	BB	AA
Ei5856	10	12746794	AA	BB	BB	-	BB	BB	BB	AA	BB	AA	AA	-	-	AA	BB	-	AA	-	AA	AA	-	BB	BB	BB	AA	AA	BB	AA	BB	AA	BB	AA	AA	BB	BB	BB	AA	BB	BB	BB	BB	AA	AA	BB	BB	BB	AA
test00628	10	13261555	AA	BB	BB	-	BB	BB	BB	AA	BB	AA	AA	BB	BB	AA	BB	BB	AA	BB	AA	AA	-	BB	BB	BB	AA	AA	BB	AA	BB	AA	BB	AA	AA	BB	BB	BB	AA	BB	BB	BB	BB	AA	AA	BB	BB	BB	AA
AE10004034	10	13957940	AA	BB	BB	-	BB	BB	AA	AA	BB	AA	AA	BB	BB	AA	BB	BB	-	BB	AA	AA	-	BB	BB	BB	AA	AA	BB	AA	BB	AA	BB	AA	AA	BB	BB	BB	BB	BB	BB	BB	BB	AA	AA	BB	BB	BB	AA
test00629	10	14206666	AA	BB	BB	-	BB	BB	BB	AA	BB	AA	AA	BB	BB	AA	BB	BB	-	BB	AA	AA	-	BB	BB	BB	AA	AA	BB	AA	BB	AA	BB	AA	AA	BB	BB	BB	BB	BB	BB	BB	BB	AA	AA	BB	BB	BB	AA
Nag08KK20036	10	18851771	AA	BB	BB	-	BB	BB	BB	AA	AA	AA	BB	BB	AA	BB	BB	BB	AA	BB	AA	AA	BB	BB	BB	BB	AA	-	BB	AA	BB	AA	BB	AA	BB	BB	BB	BB	AA	BB	AA	BB	BB	BB	AA	AA	BB	AA	AA
aa10003574	10	22299416	AA	BB	BB	BB	BB	BB	BB	AA	BB	AA	BB	AA	AA	BB	BB	BB	AA	BB	AA	BB	BB	BB	AA	BB	BB	BB	BB	BB	BB	AA	BB	AA	BB	BB	BB	BB	BB	BB	AA	BB	BB	-	AA	AA	BB	BB	BB
aa10003584	10	22584258	AA	BB	BB	BB	BB	BB	BB	AA	BB	AA	BB	AA	AA	BB	BB	BB	-	BB	AA	BB	BB	BB	BB	BB	BB	BB	BB	BB	BB	AA	BB	AA	BB	BB	BB	BB	BB	BB	AA	BB	BB	BB	AA	AA	BB	BB	BB
ah10001254	10	23030759	AA	BB	BB	BB	BB	BB	BB	AA	BB	AA	BB	AA	AA	BB	BB	BB	-	BB	AA	BB	BB	BB	BB	BB	BB	BB	BB	BB	BB	AA	BB	AA	BB	BB	BB	BB	BB	BB	AA	BB	BB	BB	AA	AA	BB	BB	BB
Nag08KK20284	10	23380121	AA	BB	BB	BB	BB	BB	BB	BB	BB	AA	BB	AA	BB	BB	BB	BB	-	BB	AA	BB	BB	BB	BB	BB	BB	BB	BB	BB	BB	AA	BB	AA	BB	BB	BB	BB	BB	BB	AA	BB	BB	BB	AA	AA	BB	BB	BB
ad10011436	10	23660646	AA	BB	BB	BB	BB	BB	BB	BB	BB	AA	BB	AA	BB	BB	BB	BB	BB	BB	AA	BB	BB	BB	BB	BB	BB	BB	BB	BB	BB	AA	BB	AA	BB	BB	BB	BB	BB	BB	AA	BB	BB	BB	AA	AA	BB	BB	BB
Nag08KK20303	11	167298	AA	BB	AA	BB	BB	BB	AA	AA	BB	BB	BB	BB	BB	BB	BB	BB	AA	BB	AA	AA	AA	AA	BB	BB	AA	AA	BB	AA	AA	BB	AA	AA	AA	BB	BB	AA	AA	BB	BB	BB	AA	BB	BB	AA	BB	AA	AA
Rik7546	11	3047008	AA	BB	BB	BB	BB	AA	BB	BB	AA	BB	BB	AA	BB	BB	AA	AA	AA	BB	BB	BB	-	BB	BB	BB	AA	BB	BB	BB	AA	BB	BB	AA	AA	BB	BB	BB	BB	BB	BB	BB	AA	AA	BB	AA	BB	BB	AA
test00657	11	3323170	AA	BB	BB	BB	BB	AA	BB	BB	AA	BB	BB	AA	BB	BB	AA	BB	AA	BB	BB	BB	-	BB	BB	BB	AA	BB	BB	BB	AA	BB	BB	AA	AA	BB	BB	BB	BB	BB	BB	BB	AA	AA	BB	AA	BB	BB	AA
test00658	11	3794925	AA	BB	BB	BB	BB	AA	BB	BB	AA	BB	AA	AA	BB	AA	AA	BB	AA	BB	BB	BB	-	BB	BB	BB	AA	BB	BB	BB	AA	BB	BB	AA	AA	BB	BB	BB	BB	BB	BB	BB	AA	AA	BB	AA	BB	BB	AA
test00659	11	4269779	AA	BB	BB	BB	BB	AA	BB	BB	AA	BB	AA	AA	BB	AA	AA	BB	AA	BB	BB	BB	-	BB	BB	AA	AA	BB	BB	BB	AA	BB	BB	AA	AA	BB	BB	BB	BB	BB	BB	BB	AA	AA	BB	AA	BB	BB	AA
test00660	11	4745077	AA	BB	BB	BB	BB	AA	BB	BB	AA	BB	AA	AA	BB	AA	AA	BB	AA	BB	BB	BB	-	BB	AA	AA	AA	BB	BB	BB	AA	BB	BB	AA	AA	AA	BB	BB	BB	BB	BB	BB	AA	AA	BB	AA	BB	BB	AA
ah11000378	11	9718359	AA	BB	AA	AA	BB	AA	BB	BB	AA	BB	AA	BB	BB	AA	AA	BB	AA	BB	BB	BB	BB	BB	AA	AA	BB	BB	BB	BB	AA	AA	BB	BB	BB	AA	BB	BB	BB	BB	BB	BB	AA	BB	BB	BB	BB	AA	AA
Nag08KK20680	11	9866549	AA	BB	AA	AA	BB	AA	BB	BB	AA	BB	AA	BB	BB	AA	AA	BB	AA	BB	BB	BB	BB	BB	AA	AA	BB	BB	BB	BB	AA	AA	BB	BB	BB	AA	BB	BB	BB	BB	BB	BB	AA	BB	BB	BB	BB	AA	AA
K11sf044	11	21966121	AA	BB	BB	-	BB	BB	AA	BB	BB	BB	AA	BB	-	BB	BB	BB	AA	BB	AA	AA	BB	BB	BB	BB	BB	-	BB	AA	AA	BB	BB	AA	AA	AA	BB	BB	AA	AA	BB	BB	BB	BB	BB	AA	BB	AA	AA
AE11002723	11	22262091	AA	BB	BB	BB	-	BB	AA	BB	-	BB	AA	BB	AA	BB	-	BB	AA	BB	AA	AA	BB	BB	BB	BB	BB	BB	BB	BB	AA	BB	BB	AA	AA	AA	BB	BB	AA	AA	BB	BB	BB	BB	BB	AA	BB	AA	AA
K11sf045	11	22701408	AA	BB	BB	-	BB	BB	AA	BB	-	BB	AA	BB	AA	BB	BB	BB	AA	BB	AA	AA	BB	BB	BB	BB	BB	-	BB	AA	AA	AA	BB	AA	AA	AA	BB	BB	AA	AA	BB	BB	BB	BB	BB	AA	BB	AA	AA
AE11003066	11	23300528	AA	BB	BB	-	BB	BB	AA	BB	BB	BB	AA	BB	AA	BB	BB	BB	AA	BB	AA	AA	BB	BB	BB	BB	BB	-	BB	AA	AA	AA	BB	AA	BB	AA	BB	BB	AA	AA	BB	BB	BB	BB	BB	AA	BB	AA	AA
AE11003919	11	24285423	AA	BB	BB	-	BB	BB	AA	BB	BB	BB	AA	BB	AA	BB	BB	BB	AA	BB	BB	BB	BB	BB	BB	BB	BB	-	BB	BB	AA	AA	BB	AA	BB	AA	BB	BB	AA	AA	BB	BB	BB	BB	BB	AA	BB	AA	AA
aa11004652	11	24778955	AA	BB	BB	-	BB	BB	AA	BB	BB	BB	AA	BB	AA	BB	BB	BB	AA	BB	BB	BB	-	BB	BB	BB	BB	-	BB	-	AA	AA	-	-	-	AA	BB	BB	AA	AA	BB	BB	BB	BB	BB	BB	BB	AA	AA
K11sf064	11	25138808	AA	BB	BB	-	BB	BB	AA	BB	BB	BB	AA	BB	AA	BB	BB	BB	AA	BB	BB	BB	BB	BB	BB	BB	BB	-	BB	BB	AA	AA	BB	-	BB	AA	BB	BB	AA	AA	BB	BB	BB	BB	BB	BB	BB	BB	-
P1035_1	11	25473161	AA	BB	BB	-	BB	BB	AA	BB	BB	BB	AA	BB	AA	BB	BB	BB	AA	BB	BB	BB	BB	BB	BB	BB	BB	-	BB	BB	AA	AA	BB	-	BB	AA	BB	BB	AA	AA	BB	BB	BB	BB	BB	BB	BB	BB	-
Rik8237	11	25708005	AA	BB	BB	-	BB	BB	AA	BB	BB	BB	AA	BB	AA	BB	BB	BB	AA	BB	BB	BB	BB	BB	BB	BB	BB	-	BB	BB	AA	AA	BB	-	BB	AA	BB	BB	AA	AA	BB	BB	BB	BB	BB	BB	BB	BB	AA
aa11006712	11	26298510	AA	BB	BB	-	BB	BB	AA	BB	BB	BB	AA	BB	AA	BB	BB	BB	AA	BB	BB	BB	BB	BB	BB	BB	BB	-	BB	BB	AA	AA	BB	-	BB	AA	BB	BB	AA	AA	BB	BB	BB	BB	BB	BB	BB	BB	AA
ab11001573	11	26791379	AA	BB	BB	-	BB	BB	AA	BB	BB	BB	AA	BB	AA	BB	BB	BB	AA	BB	BB	BB	BB	BB	BB	BB	BB	-	BB	BB	AA	AA	BB	-	BB	AA	BB	BB	AA	AA	BB	BB	BB	BB	BB	BB	BB	BB	AA
AE11005627	11	27107294	AA	BB	BB	-	BB	BB	AA	AA	BB	BB	AA	BB	AA	BB	BB	BB	BB	BB	AA	BB	BB	BB	BB	BB	BB	-	BB	AA	AA	AA	BB	AA	BB	AA	BB	BB	AA	AA	BB	BB	BB	BB	BB	BB	BB	BB	AA
ah11000941	11	27468557	AA	BB	BB	-	BB	BB	AA	AA	BB	BB	AA	BB	AA	BB	BB	BB	BB	BB	AA	BB	BB	BB	BB	BB	AA	-	BB	AA	AA	AA	BB	AA	BB	AA	BB	BB	AA	AA	BB	BB	BB	BB	BB	BB	BB	BB	AA
ad11012285	11	27985293	AA	BB	BB	AA	BB	BB	AA	AA	BB	BB	-	BB	AA	BB	BB	BB	BB	BB	AA	BB	BB	BB	BB	BB	AA	-	BB	AA	AA	AA	BB	AA	BB	AA	BB	BB	AA	AA	BB	BB	BB	BB	BB	BB	BB	BB	AA
AE11005999	11	28371807	AA	BB	BB	AA	BB	BB	AA	AA	BB	BB	-	BB	AA	BB	BB	BB	BB	BB	AA	BB	BB	BB	BB	BB	AA	BB	BB	AA	AA	AA	BB	AA	BB	AA	BB	BB	BB	AA	BB	BB	BB	BB	BB	BB	BB	BB	AA
test00706	11	28932081	AA	BB	BB	AA	BB	BB	AA	AA	BB	BB	-	BB	AA	BB	BB	AA	BB	BB	AA	BB	BB	BB	BB	BB	AA	BB	BB	AA	AA	AA	BB	AA	BB	AA	BB	BB	BB	AA	BB	BB	BB	BB	BB	BB	BB	BB	AA
Nag08KK21292	11	29000781	AA	BB	BB	AA	BB	BB	AA	AA	BB	BB	-	BB	AA	BB	BB	AA	BB	BB	AA	BB	BB	BB	BB	BB	AA	BB	BB	AA	AA	AA	BB	AA	BB	AA	BB	BB	BB	AA	BB	BB	BB	BB	BB	BB	BB	BB	AA
P1355_3	11	30187917	AA	BB	BB	AA	BB	BB	AA	AA	BB	BB	-	BB	AA	BB	BB	AA	BB	BB	AA	BB	BB	BB	BB	BB	AA	-	BB	AA	AA	AA	BB	AA	BB	AA	BB	BB	BB	AA	BB	BB	BB	BB	BB	BB	BB	BB	AA
test00721	12	4777577	AA	BB	BB	BB	BB	AA	AA	AA	BB	AA	AA	BB	BB	BB	AA	AA	BB	BB	AA	AA	BB	-	AA	AA	AA	-	BB	AA	AA	AA	AA	AA	AA	BB	AA	BB	BB	BB	-	AA	AA	AA	AA	AA	AA	AA	AA
AD12002003	12	5173402	AA	BB	BB	BB	BB	AA	AA	AA	BB	AA	AA	BB	BB	BB	AA	AA	BB	BB	AA	AA	BB	-	AA	AA	AA	-	BB	AA	AA	AA	AA	AA	AA	BB	AA	BB	BB	BB	-	AA	AA	AA	AA	AA	AA	AA	AA
ad12002174	12	5735326	AA	BB	BB	BB	BB	AA	AA	AA	BB	AA	AA	BB	BB	BB	AA	AA	BB	BB	AA	AA	BB	-	AA	AA	AA	AA	BB	AA	AA	AA	AA	AA	AA	BB	AA	BB	AA	BB	-	AA	AA	AA	AA	AA	AA	AA	AA
test00726	12	7169605	AA	BB	BB	BB	BB	AA	AA	AA	BB	AA	AA	BB	BB	BB	AA	AA	BB	BB	AA	AA	AA	-	AA	AA	AA	AA	BB	AA	AA	AA	AA	AA	AA	BB	AA	BB	AA	BB	-	AA	AA	AA	AA	AA	AA	AA	AA
Nag08KK21720	12	7501710	AA	BB	BB	BB	BB	AA	AA	AA	BB	AA	AA	BB	BB	BB	AA	AA	BB	BB	AA	AA	AA	-	AA	AA	AA	AA	BB	AA	AA	AA	AA	AA	AA	BB	AA	BB	AA	AA	-	AA	AA	AA	AA	AA	AA	AA	AA
test00728	12	8139991	AA	BB	BB	BB	BB	AA	AA	AA	BB	AA	AA	BB	BB	BB	AA	AA	BB	BB	AA	AA	AA	-	AA	AA	AA	AA	BB	AA	AA	AA	AA	AA	AA	BB	AA	BB	AA	AA	-	AA	AA	AA	AA	AA	AA	AA	AA
Rik8994	12	8794780	AA	BB	BB	BB	BB	AA	AA	AA	BB	AA	AA	BB	BB	BB	AA	AA	BB	BB	AA	AA	AA	-	AA	AA	AA	AA	BB	AA	AA	AA	AA	AA	AA	BB	AA	BB	AA	AA	AA	AA	AA	AA	AA	AA	AA	AA	AA
AE12002006	12	9499961	AA	BB	BB	BB	BB	AA	AA	AA	BB	AA	AA	BB	BB	BB	AA	AA	BB	BB	AA	AA	AA	-	AA	AA	AA	AA	BB	AA	BB	AA	AA	AA	AA	BB	AA	BB	AA	AA	-	AA	AA	AA	AA	AA	AA	AA	AA
AE12002415	12	10540912	AA	BB	BB	BB	BB	AA	AA	AA	BB	AA	AA	BB	BB	BB	AA	AA	BB	BB	AA	AA	AA	-	AA	AA	AA	AA	BB	AA	BB	AA	AA	AA	AA	BB	AA	BB	AA	AA	AA	AA	AA	AA	AA	-	AA	AA	AA
AE12002760	12	11554743	AA	BB	BB	BB	BB	AA	AA	AA	AA	AA	AA	BB	BB	BB	AA	AA	BB	BB	AA	AA	AA	AA	AA	AA	AA	AA	BB	AA	BB	AA	AA	AA	AA	BB	AA	BB	AA	AA	AA	AA	AA	AA	AA	AA	AA	AA	AA
ab12000519	12	12708019	AA	BB	BB	BB	BB	AA	AA	AA	AA	AA	AA	BB	BB	BB	AA	AA	BB	BB	AA	AA	AA	-	AA	AA	AA	AA	BB	AA	BB	AA	AA	AA	AA	BB	AA	BB	AA	AA	-	AA	AA	AA	AA	-	AA	AA	AA
ah12000617	12	13088890	AA	BB	BB	BB	BB	AA	AA	AA	AA	AA	AA	BB	BB	BB	AA	AA	BB	BB	AA	AA	AA	AA	AA	AA	AA	AA	BB	AA	BB	AA	AA	AA	AA	BB	AA	BB	AA	AA	AA	AA	AA	AA	AA	-	AA	AA	AA
Ei7234	12	13424337	AA	BB	BB	BB	BB	AA	AA	AA	AA	AA	AA	BB	-	BB	AA	AA	BB	BB	AA	AA	AA	AA	AA	AA	AA	AA	BB	AA	BB	AA	AA	AA	AA	BB	AA	BB	AA	AA	AA	AA	AA	AA	AA	AA	AA	AA	AA
P1050_2	12	13849590	AA	BB	BB	BB	BB	AA	AA	AA	AA	AA	AA	BB	BB	BB	AA	AA	BB	BB	AA	AA	AA	-	AA	AA	AA	AA	BB	AA	BB	AA	AA	AA	AA	BB	AA	BB	AA	AA	-	AA	AA	AA	AA	-	AA	AA	AA
P0540_2	12	14175456	AA	BB	BB	BB	BB	AA	AA	AA	AA	AA	AA	BB	BB	BB	AA	AA	BB	BB	AA	AA	AA	-	AA	AA	AA	AA	BB	AA	BB	AA	AA	AA	AA	BB	AA	BB	AA	AA	AA	AA	AA	AA	AA	-	AA	AA	AA
Rik9072	12	14538825	AA	BB	BB	BB	BB	AA	AA	AA	AA	AA	AA	BB	BB	BB	AA	AA	BB	BB	AA	AA	AA	AA	AA	AA	AA	AA	BB	AA	BB	AA	AA	AA	AA	BB	AA	BB	AA	AA	AA	AA	AA	AA	AA	AA	AA	AA	AA
test00740	12	15278110	AA	BB	BB	BB	BB	AA	AA	AA	AA	AA	AA	BB	BB	BB	AA	AA	BB	BB	AA	AA	AA	-	AA	AA	AA	AA	BB	AA	BB	AA	AA	AA	AA	BB	AA	BB	AA	AA	-	AA	AA	AA	AA	-	AA	AA	AA
aa12004709	12	20009624	AA	BB	BB	AA	AA	AA	BB	AA	AA	AA	BB	AA	AA	-	AA	AA	AA	BB	AA	AA	BB	BB	BB	BB	AA	BB	AA	AA	BB	BB	AA	AA	BB	BB	AA	BB	AA	AA	AA	AA	AA	AA	AA	BB	BB	BB	AA
test00749	12	20059316	AA	BB	BB	AA	AA	AA	BB	AA	AA	AA	BB	AA	AA	-	AA	AA	AA	BB	AA	AA	BB	BB	BB	BB	AA	BB	AA	AA	BB	BB	AA	AA	BB	BB	AA	BB	AA	AA	AA	AA	AA	AA	AA	BB	BB	BB	AA
test00751	12	21015750	AA	BB	BB	AA	AA	AA	BB	AA	AA	AA	BB	AA	AA	-	AA	AA	AA	BB	AA	AA	BB	BB	AA	BB	AA	BB	AA	AA	BB	BB	AA	AA	BB	BB	AA	BB	AA	AA	AA	AA	AA	AA	AA	BB	BB	BB	AA
P0926	12	21407589	AA	BB	BB	AA	AA	AA	BB	AA	AA	AA	BB	AA	AA	-	AA	AA	AA	BB	AA	AA	BB	BB	AA	BB	AA	BB	AA	AA	BB	BB	AA	AA	BB	BB	AA	BB	AA	AA	AA	AA	AA	AA	AA	BB	BB	BB	AA
AE12004528	12	21817536	AA	BB	BB	AA	AA	AA	BB	AA	AA	AA	BB	BB	AA	-	AA	AA	AA	BB	AA	AA	BB	BB	AA	BB	AA	BB	AA	AA	BB	BB	BB	AA	BB	BB	BB	BB	AA	AA	AA	BB	AA	AA	AA	BB	BB	BB	AA
[truncated: 143 more columns]

## Sheet: Trait values
Env.	Line	PW (g)	GW (g)	SLW (g)
E1	1	803	185	618
E1	2	740	275	465
E1	3	844	296	548
E1	4	700	268	432
E1	5	639	152	487
E1	6	858	227	631
E1	7	864	360	504
E1	8	765	330	435
E1	9	716	232	484
E1	10	800	357	443
E1	11	854	329	525
E1	12	759	216	543
E1	13	731	268	463
E1	14	743	283	460
E1	15	740	274	466
E1	16	784	332	452
E1	17	933	309	624
E1	18	857	326	531
E1	19	830	361	469
E1	20	840	354	486
E1	21	840	331	509
E1	22	748	261	487
E1	23	875	346	529
E1	24	750	271	479
E1	25	835	258	577
E1	26	867	353	514
E1	27	807	263	544
E1	28	795	251	544
E1	29	767	322	445
E1	30	750	300	450
E1	31	750	324	426
E1	32	801	179	622
E1	33	789	270	519
E1	34	810	371	439
E1	35	833	351	482
E1	36	804	292	512
E1	37	964	332	632
E1	38	791	318	473
E1	39	738	237	501
E1	40	785	309	476
E1	41	848	269	579
E1	42	649	279	370
E1	43	507	98	409
E1	44	808	234	574
E1	45	795	276	519
E1	46	812	280	532
E1	47	942	402	540
E1	48	698	128	570
E1	49	883	242	641
E1	50	844	151	693
E1	51	888	370	518
E1	52	653	205	448
E1	53	863	296	567
E1	54	834	265	569
E1	55	711	243	468
E1	56	724	296	428
E1	57	677	208	469
E1	58	816	266	550
E1	59	903	348	555
E1	60	1003	351	652
E1	61	770	246	524
E1	62	919	332	587
E1	63	842	376	466
E1	64	742	216	526
E1	65	876	314	562
E1	66	687	262	425
E1	67	796	258	538
E1	68	895	307	588
E1	69	800	320	480
E1	70	815	378	437
E1	71	1017	349	668
E1	72	915	360	555
E1	73	1012	389	623
E1	74	947	296	651
E1	75	1050	383	667
E1	76	834	195	639
E1	77	905	342	563
E1	78	1010	332	678
E1	79	940	351	589
E1	80	902	332	570
E1	81	1077	387	690
E1	82	888	241	647
E1	83	866	241	625
E1	84	874	300	574
E1	85	964	297	667
E1	86	850	311	539
E1	87	820	305	515
E1	88	880	286	594
E1	89	767	181	586
E1	90	829	316	513
E1	91	829	237	592
E1	92	765	305	460
E1	93	886	208	678
E1	94	743	335	408
E1	95	833	272	561
E1	96	958	275	683
E1	97	920	369	551
E1	98	933	355	578
E1	99	942	339	603
E1	100	1038	381	657
E1	101	783	321	462
E1	102	812	269	543
E1	103	883	331	552
E1	104	953	305	648
E1	105	792	223	569
E1	106	840	94	746
E1	107	833	237	596
E1	108	830	324	506
E1	109	697	186	511
E1	110	993	354	639
E1	111	725	324	401
E1	112	888	348	540
E1	113	862	197	665
E1	114	813	233	580
E1	115	-	-	-
E1	116	743	242	501
E1	117	612	175	437
E1	118	937	313	624
E1	119	818	227	591
E1	120	955	364	591
E1	121	808	337	471
E1	122	874	306	568
E1	123	838	366	472
E1	124	753	313	440
E1	125	815	340	475
E1	126	868	191	677
E1	127	816	266	550
E1	128	923	308	615
E1	129	755	302	453
E1	130	677	262	415
E1	131	703	199	504
E1	132	818	283	535
E1	133	705	185	520
E1	134	803	259	544
E1	135	729	210	519
E1	136	903	350	553
E1	137	817	270	547
E1	138	798	185	613
E1	139	676	142	534
E1	140	814	248	566
E1	141	873	305	568
E1	142	890	293	597
E1	143	886	343	543
E1	144	827	267	560
E1	145	899	292	607
E1	146	907	390	517
E1	147	869	261	608
E1	148	804	304	500
E1	149	949	379	570
E1	150	818	281	537
E1	151	936	332	604
E1	152	973	305	668
E1	153	913	277	636
E1	154	921	224	697
E1	155	948	247	701
E1	156	936	331	605
E1	157	836	268	568
E1	158	880	302	578
E1	159	801	260	541
E1	160	921	247	674
E1	161	882	287	595
E1	162	923	351	572
E1	163	986	250	736
E1	164	932	331	601
E1	165	698	231	467
E1	166	955	302	653
E1	167	919	259	660
E1	168	880	312	568
E1	169	992	383	609
E1	170	701	199	502
E1	171	836	311	525
E1	172	1030	294	736
E1	173	861	250	611
E1	174	891	303	588
E1	175	846	354	492
E1	176	770	304	466
E1	177	789	325	464
E1	178	789	283	506
E1	179	878	292	586
E1	180	746	286	460
E1	181	741	244	497
E1	182	759	278	481
E1	183	895	321	574
E1	184	788	301	487
E1	185	870	270	600
E1	186	868	268	600
E1	187	852	283	569
E1	188	944	279	665
E2	1	887	211	676
E2	2	763	302	461
E2	3	833	318	515
E2	4	614	239	375
E2	5	746	199	547
E2	6	865	279	586
E2	7	815	382	433
E2	8	757	361	396
E2	9	695	233	462
E2	10	743	325	418
E2	11	950	410	540
E2	12	695	235	460
E2	13	802	311	491
E2	14	689	280	409
E2	15	768	326	442
E2	16	777	345	432
E2	17	835	315	520
E2	18	793	345	448
E2	19	779	347	432
E2	20	745	329	416
E2	21	839	364	475
E2	22	782	294	488
E2	23	813	356	457
E2	24	752	316	436
E2	25	749	229	520
E2	26	775	318	457
E2	27	788	252	536
E2	28	819	311	508
E2	29	714	320	394
E2	30	746	303	443
E2	31	706	330	376
E2	32	740	190	550
E2	33	783	321	462
E2	34	856	433	423
E2	35	638	275	363
E2	36	867	326	541
E2	37	909	323	586
E2	38	726	279	447
E2	39	680	263	417
E2	40	700	266	434
E2	41	891	323	568
E2	42	726	332	394
E2	43	582	128	454
E2	44	777	188	589
E2	45	555	183	372
E2	46	629	259	370
E2	47	902	358	544
E2	48	723	193	530
E2	49	804	266	538
E2	50	792	123	669
E2	51	768	335	433
E2	52	687	279	408
E2	53	835	350	485
E2	54	924	314	610
E2	55	628	247	381
E2	56	703	276	427
E2	57	628	193	435
E2	58	793	294	499
E2	59	785	340	445
E2	60	980	337	643
E2	61	724	258	466
E2	62	1038	377	661
E2	63	821	403	418
E2	64	739	226	513
E2	65	930	386	544
E2	66	678	283	395
E2	67	776	285	491
E2	68	787	307	480
E2	69	834	307	527
E2	70	760	359	401
E2	71	762	230	532
E2	72	802	310	492
E2	73	924	366	558
E2	74	1030	268	762
E2	75	942	383	559
E2	76	836	256	580
E2	77	843	352	491
E2	78	813	287	526
E2	79	833	322	511
E2	80	909	402	507
E2	81	968	360	608
E2	82	764	230	534
E2	83	784	262	522
E2	84	825	315	510
E2	85	865	300	565
E2	86	809	342	467
E2	87	816	338	478
E2	88	869	325	544
E2	89	658	187	471
E2	90	885	369	516
E2	91	823	243	580
E2	92	805	365	440
E2	93	771	231	540
E2	94	713	326	387
E2	95	793	285	508
E2	96	925	317	608
E2	97	815	337	478
E2	98	860	341	519
E2	99	925	353	572
E2	100	810	306	504
E2	101	724	322	402
E2	102	771	250	521
E2	103	827	336	491
E2	104	834	287	547
E2	105	694	216	478
E2	106	773	167	606
E2	107	706	231	475
E2	108	891	368	523
E2	109	679	207	472
E2	110	839	304	535
E2	111	678	298	380
E2	112	749	289	460
E2	113	729	186	543
E2	114	782	226	556
E2	115	949	310	639
E2	116	688	232	456
E2	117	639	267	372
E2	118	913	342	571
E2	119	819	244	575
E2	120	559	226	333
E2	121	638	255	383
E2	122	754	282	472
E2	123	716	318	398
E2	124	664	305	359
E2	125	762	325	437
E2	126	787	213	574
E2	127	828	331	497
E2	128	953	334	619
E2	129	786	296	490
E2	130	795	332	463
E2	131	897	271	626
E2	132	920	352	568
E2	133	825	233	592
E2	134	940	308	632
E2	135	826	264	562
E2	136	992	348	644
E2	137	923	348	575
E2	138	896	237	659
E2	139	681	172	509
E2	140	911	329	582
E2	141	807	274	533
E2	142	1008	334	674
E2	143	870	334	536
E2	144	787	271	516
E2	145	916	299	617
E2	146	946	420	526
E2	147	940	280	660
E2	148	818	308	510
E2	149	900	385	515
E2	150	745	264	481
E2	151	1030	407	623
E2	152	977	328	649
E2	153	813	224	589
E2	154	956	263	693
E2	155	942	362	580
E2	156	958	372	586
E2	157	883	309	574
E2	158	1005	358	647
E2	159	883	305	578
E2	160	1077	369	708
E2	161	1040	364	676
E2	162	746	297	449
E2	163	968	292	676
E2	164	982	370	612
E2	165	761	272	489
E2	166	1007	344	663
E2	167	948	391	557
E2	168	874	335	539
E2	169	1002	416	586
E2	170	787	273	514
E2	171	820	278	542
E2	172	999	305	694
E2	173	828	294	534
E2	174	838	278	560
E2	175	868	341	527
E2	176	780	294	486
E2	177	1033	450	583
E2	178	776	287	489
E2	179	888	296	592
E2	180	748	278	470
E2	181	688	261	427
E2	182	841	317	524
E2	183	827	302	525
E2	184	729	266	463
E2	185	851	270	581
E2	186	899	277	622
E2	187	979	314	665
E2	188	1162	358	804
E3	1	829	206	623
E3	2	694	195	499
E3	3	680	124	556
E3	4	760	293	467
E3	5	880	202	678
E3	6	793	181	612
E3	7	878	316	562
E3	8	715	241	474
E3	9	676	170	506
E3	10	820	344	476
E3	11	937	315	622
E3	12	811	194	617
E3	13	761	294	467
E3	14	749	263	486
E3	15	768	307	461
E3	16	748	246	502
E3	17	936	308	628
E3	18	875	250	625
E3	19	841	337	504
E3	20	808	313	495
E3	21	915	256	659
E3	22	758	213	545
E3	23	818	255	563
E3	24	800	299	501
E3	25	700	173	527
E3	26	919	331	588
E3	27	810	217	593
E3	28	829	236	593
E3	29	922	333	589
E3	30	722	251	471
E3	31	700	285	415
E3	32	839	218	621
E3	33	797	258	539
E3	34	885	363	522
E3	35	761	295	466
E3	36	726	226	500
E3	37	940	246	694
E3	38	1030	378	652
E3	39	765	252	513
E3	40	771	238	533
E3	41	896	309	587
E3	42	746	248	498
E3	43	759	228	531
E3	44	797	240	557
E3	45	594	189	405
E3	46	739	322	417
E3	47	864	326	538
E3	48	966	318	648
E3	49	795	248	547
E3	50	868	208	660
E3	51	793	319	474
E3	52	650	246	404
E3	53	982	383	599
E3	54	864	221	643
E3	55	660	238	422
E3	56	670	288	382
E3	57	652	208	444
E3	58	720	241	479
E3	59	687	292	395
E3	60	808	237	571
E3	61	639	167	472
E3	62	841	290	551
E3	63	640	269	371
E3	64	680	207	473
E3	65	694	278	416
E3	66	681	259	422
E3	67	670	219	451
E3	68	753	262	491
E3	69	647	211	436
E3	70	619	262	357
E3	71	728	131	597
E3	72	764	234	530
E3	73	885	287	598
E3	74	659	207	452
E3	75	843	241	602
E3	76	798	263	535
E3	77	687	221	466
E3	78	630	126	504
E3	79	741	202	539
E3	80	805	229	576
E3	81	855	285	570
E3	82	858	249	609
E3	83	913	222	691
E3	84	720	266	454
E3	85	956	287	669
E3	86	873	331	542
E3	87	791	263	528
E3	88	712	229	483
E3	89	644	159	485
E3	90	888	254	634
E3	91	903	291	612
E3	92	823	280	543
E3	93	940	183	757
E3	94	773	310	463
E3	95	825	238	587
E3	96	866	242	624
E3	97	777	238	539
E3	98	824	260	564
E3	99	974	283	691
E3	100	872	240	632
E3	101	780	288	492
E3	102	739	204	535
E3	103	792	235	557
E3	104	905	208	697
E3	105	794	228	566
E3	106	795	248	547
E3	107	852	221	631
E3	108	831	274	557
E3	109	808	297	511
E3	110	923	305	618
E3	111	655	252	403
E3	112	685	221	464
E3	113	837	155	682
E3	114	769	232	537
E3	115	864	210	654
E3	116	699	256	443
E3	117	590	203	387
E3	118	863	226	637
E3	119	680	220	460
E3	120	833	317	516
E3	121	744	260	484
E3	122	705	295	410
E3	123	689	292	397
E3	124	656	229	427
E3	125	660	241	419
E3	126	725	189	536
E3	127	783	276	507
E3	128	831	283	548
E3	129	741	300	441
E3	130	607	258	349
E3	131	735	218	517
E3	132	790	302	488
E3	133	658	250	408
E3	134	728	219	509
E3	135	663	167	496
E3	136	815	266	549
E3	137	671	261	410
E3	138	685	208	477
E3	139	749	233	516
E3	140	581	216	365
E3	141	682	218	464
E3	142	818	250	568
E3	143	735	245	490
E3	144	601	163	438
E3	145	652	211	441
E3	146	591	220	371
E3	147	679	210	469
E3	148	681	186	495
E3	149	769	284	485
E3	150	746	290	456
E3	151	701	208	493
E3	152	691	156	535
E3	153	672	230	442
E3	154	693	218	475
E3	155	725	202	523
E3	156	751	213	538
E3	157	694	202	492
E3	158	759	258	501
E3	159	752	272	480
E3	160	757	134	623
E3	161	716	209	507
E3	162	793	319	474
E3	163	707	215	492
E3	164	674	201	473
E3	165	628	241	387
E3	166	713	216	497
E3	167	633	211	422
E3	168	741	246	495
E3	169	738	251	487
E3	170	598	220	378
E3	171	653	218	435
E3	172	836	249	587
E3	173	680	216	464
E3	174	789	246	543
E3	175	934	264	670
E3	176	731	213	518
E3	177	773	227	546
E3	178	765	297	468
E3	179	917	201	716
E3	180	921	349	572
E3	181	895	270	625
E3	182	839	253	586
E3	183	984	283	701
E3	184	810	245	565
E3	185	906	249	657
E3	186	968	255	713
E3	187	947	205	742
E3	188	1050	296	754
E4	1	903	231	672
E4	2	967	343	624
E4	3	807	203	604
E4	4	872	330	542
E4	5	884	219	665
E4	6	953	308	645
E4	7	865	353	512
E4	8	970	279	691
E4	9	754	180	574
E4	10	816	336	480
E4	11	916	345	571
E4	12	832	212	620
E4	13	778	274	504
E4	14	802	278	524
E4	15	854	346	508
E4	16	842	283	559
E4	17	1019	383	636
E4	18	867	271	596
E4	19	945	417	528
E4	20	804	325	479
E4	21	1006	369	637
E4	22	840	234	606
E4	23	998	337	661
E4	24	875	325	550
E4	25	897	232	665
E4	26	868	325	543
E4	27	793	219	574
E4	28	889	258	631
E4	29	1046	429	617
E4	30	699	274	425
E4	31	880	342	538
E4	32	1012	277	735
E4	33	838	287	551
E4	34	893	370	523
E4	35	777	288	489
E4	36	838	277	561
E4	37	1149	307	842
E4	38	958	337	621
E4	39	885	288	597
E4	40	861	258	603
E4	41	851	290	561
E4	42	842	274	568
E4	43	781	234	547
E4	44	838	260	578
E4	45	830	285	545
E4	46	720	272	448
E4	47	839	323	516
E4	48	667	214	453
E4	49	829	273	556
E4	50	908	116	792
E4	51	906	334	572
E4	52	747	296	451
E4	53	980	372	608
E4	54	963	264	699
E4	55	760	286	474
E4	56	710	277	433
E4	57	833	272	561
E4	58	871	262	609
E4	59	798	310	488
E4	60	932	241	691
E4	61	796	239	557
E4	62	986	326	660
E4	63	804	349	455
E4	64	788	212	576
E4	65	870	305	565
E4	66	762	261	501
E4	67	938	386	552
E4	68	900	334	566
E4	69	664	327	337
E4	70	698	258	440
E4	71	757	197	560
E4	72	813	279	534
E4	73	967	343	624
E4	74	863	299	564
E4	75	934	309	625
E4	76	809	297	512
E4	77	830	315	515
E4	78	821	256	565
E4	79	828	240	588
E4	80	942	360	582
E4	81	932	343	589
E4	82	896	301	595
E4	83	968	242	726
E4	84	775	291	484
E4	85	1055	291	764
E4	86	921	292	629
E4	87	764	258	506
E4	88	889	298	591
E4	89	766	247	519
E4	90	787	239	548
E4	91	934	240	694
E4	92	846	326	520
E4	93	981	235	746
E4	94	835	270	565
E4	95	850	245	605
E4	96	932	257	675
E4	97	940	336	604
E4	98	899	180	719
E4	99	959	252	707
E4	100	1020	250	770
E4	101	730	248	482
E4	102	866	219	647
E4	103	902	259	643
E4	104	836	186	650
E4	105	887	215	672
E4	106	933	285	648
E4	107	901	279	622
E4	108	837	306	531
E4	109	776	264	512
E4	110	1074	371	703
E4	111	795	274	521
E4	112	845	288	557
E4	113	868	155	713
E4	114	863	234	629
E4	115	872	228	644
E4	116	772	247	525
E4	117	717	261	456
E4	118	880	253	627
E4	119	716	220	496
E4	120	931	402	529
E4	121	881	323	558
E4	122	715	321	394
E4	123	640	268	372
E4	124	666	260	406
E4	125	664	226	438
E4	126	840	219	621
E4	127	705	263	442
E4	128	898	325	573
E4	129	700	266	434
E4	130	722	302	420
E4	131	873	256	617
E4	132	1015	407	608
E4	133	769	289	480
E4	134	887	268	619
E4	135	769	211	558
E4	136	1005	344	661
E4	137	660	258	402
E4	138	702	199	503
E4	139	717	224	493
E4	140	936	266	670
E4	141	859	229	630
E4	142	1080	381	699
E4	143	828	260	568
E4	144	915	256	659
E4	145	939	333	606
E4	146	710	294	416
E4	147	876	325	551
E4	148	859	279	580
E4	149	919	308	611
E4	150	815	311	504
E4	151	864	311	553
E4	152	829	195	634
E4	153	790	200	590
E4	154	788	242	546
E4	155	797	215	582
E4	156	816	234	582
E4	157	760	223	537
E4	158	944	300	644
E4	159	810	255	555
E4	160	990	215	775
E4	161	800	197	603
E4	162	874	342	532
E4	163	857	245	612
E4	164	877	243	634
E4	165	824	283	541
E4	166	967	291	676
E4	167	780	237	543
E4	168	760	253	507
E4	169	913	343	570
E4	170	835	314	521
E4	171	909	299	610
E4	172	1121	329	792
E4	173	871	269	602
E4	174	884	251	633
E4	175	891	250	641
E4	176	833	227	606
E4	177	967	291	676
E4	178	823	269	554
E4	179	1013	265	748
E4	180	808	294	514
E4	181	733	240	493
E4	182	814	292	522
E4	183	983	286	697
E4	184	900	242	658
E4	185	780	193	587
E4	186	906	192	714
E4	187	748	72	676
E4	188	931	128	803
E5	1	966	246	720
E5	2	863	384	479
E5	3	942	259	683
E5	4	862	321	541
E5	5	1060	278	782
E5	6	1141	397	744
E5	7	1018	340	678
E5	8	954	400	554
E5	9	989	285	704
E5	10	897	370	527
E5	11	1124	461	663
E5	12	992	287	705
E5	13	1050	358	692
E5	14	818	353	465
E5	15	958	376	582
E5	16	965	347	618
E5	17	1108	481	627
E5	18	1007	443	564
E5	19	1045	406	639
E5	20	1004	435	569
E5	21	947	366	581
E5	22	941	340	601
E5	23	1018	364	654
E5	24	859	363	496
E5	25	942	267	675
E5	26	911	391	520
E5	27	958	262	696
E5	28	970	300	670
E5	29	955	355	600
E5	30	834	328	506
E5	31	802	347	455
E5	32	993	277	716
E5	33	878	324	554
E5	34	891	413	478
E5	35	760	336	424
E5	36	939	333	606
E5	37	1093	366	727
E5	38	934	367	567
E5	39	946	335	611
E5	40	1165	440	725
E5	41	1146	460	686
E5	42	955	381	574
E5	43	830	256	574
E5	44	927	310	617
E5	45	780	269	511
E5	46	791	337	454
E5	47	1041	375	666
E5	48	836	262	574
E5	49	858	294	564
E5	50	895	212	683
E5	51	1004	386	618
E5	52	691	203	488
E5	53	928	324	604
E5	54	1011	270	741
E5	55	859	310	549
E5	56	794	326	468
E5	57	805	230	575
E5	58	932	302	630
E5	59	814	288	526
E5	60	1047	377	670
E5	61	1056	300	756
E5	62	1019	310	709
E5	63	826	373	453
E5	64	800	282	518
E5	65	935	411	524
E5	66	899	293	606
E5	67	998	352	646
E5	68	884	308	576
E5	69	909	297	612
E5	70	1022	457	565
E5	71	887	246	641
E5	72	897	309	588
E5	73	1163	415	748
E5	74	887	295	592
E5	75	1066	392	674
E5	76	958	329	629
E5	77	1003	407	596
E5	78	944	265	679
E5	79	822	264	558
E5	80	943	333	610
E5	81	996	343	653
E5	82	995	300	695
E5	83	1043	298	745
E5	84	911	327	584
E5	85	1019	369	650
E5	86	1108	415	693
E5	87	1005	415	590
E5	88	948	340	608
E5	89	1012	344	668
E5	90	988	390	598
E5	91	1043	307	736
E5	92	923	360	563
E5	93	1120	312	808
E5	94	915	413	502
E5	95	897	308	589
E5	96	1094	277	817
E5	97	906	387	519
E5	98	842	211	631
E5	99	999	384	615
E5	100	981	301	680
E5	101	887	400	487
E5	102	923	300	623
E5	103	938	310	628
E5	104	938	271	667
E5	105	987	352	635
E5	106	940	307	633
E5	107	870	325	545
E5	108	931	325	606
E5	109	863	326	537
E5	110	997	319	678
E5	111	721	305	416
E5	112	882	353	529
E5	113	954	178	776
E5	114	870	288	582
E5	115	1140	325	815
E5	116	820	310	510
E5	117	680	224	456
E5	118	1039	367	672
E5	119	835	239	596
E5	120	993	399	594
E5	121	899	360	539
E5	122	845	355	490
E5	123	929	406	523
E5	124	763	309	454
E5	125	830	345	485
E5	126	794	243	551
E5	127	858	321	537
E5	128	881	298	583
E5	129	872	289	583
E5	130	746	337	409
E5	131	846	287	559
E5	132	923	377	546
E5	133	837	311	526
E5	134	899	332	567
E5	135	827	168	659
E5	136	962	358	604
E5	137	918	319	599
E5	138	1054	253	801
E5	139	860	247	613
E5	140	1065	348	717
E5	141	902	369	533
E5	142	976	331	645
E5	143	913	289	624
E5	144	697	237	460
E5	145	776	291	485
E5	146	746	344	402
E5	147	839	290	549
E5	148	811	308	503
E5	149	866	361	505
E5	150	890	342	548
E5	151	970	331	639
E5	152	897	264	633
E5	153	785	274	511
E5	154	888	284	604
E5	155	959	357	602
E5	156	896	330	566
E5	157	890	298	592
E5	158	918	342	576
E5	159	900	305	595
E5	160	889	222	667
E5	161	864	238	626
E5	162	977	406	571
E5	163	987	278	709
E5	164	962	339	623
E5	165	825	293	532
E5	166	1028	351	677
E5	167	-	-	-
E5	168	901	352	549
E5	169	902	337	565
E5	170	902	360	542
E5	171	812	197	615
E5	172	929	235	694
E5	173	-	-	-
E5	174	-	-	-
E5	175	917	366	551
E5	176	905	351	554
E5	177	1095	429	666
E5	178	979	419	560
E5	179	1185	398	787
E5	180	892	343	549
E5	181	930	343	587
E5	182	951	315	636
E5	183	1062	376	686
E5	184	1010	380	630
E5	185	-	-	-
E5	186	1052	296	756
E5	187	1115	274	841
E5	188	898	294	604
E6	1	968	202	766
E6	2	881	290	591
E6	3	962	228	734
E6	4	930	273	657
E6	5	1069	233	836
E6	6	1089	387	702
E6	7	911	375	536
E6	8	892	331	561
E6	9	874	287	587
E6	10	838	251	587
E6	11	972	278	694
E6	12	886	223	663
E6	13	882	285	597
E6	14	841	308	533
E6	15	807	291	516
E6	16	893	348	545
E6	17	886	364	522
E6	18	840	313	527
E6	19	969	313	656
E6	20	877	338	539
E6	21	904	289	615
E6	22	864	281	583
E6	23	904	324	580
E6	24	844	290	554
E6	25	920	195	725
E6	26	925	374	551
E6	27	877	211	666
E6	28	986	355	631
E6	29	994	401	593
E6	30	876	347	529
E6	31	858	364	494
E6	32	986	300	686
E6	33	1082	275	807
E6	34	965	367	598
E6	35	845	288	557
E6	36	896	304	592
E6	37	1007	264	743
E6	38	1017	317	700
E6	39	917	346	571
E6	40	1008	332	676
E6	41	941	227	714
E6	42	970	316	654
E6	43	937	290	647
E6	44	821	238	583
E6	45	761	276	485
E6	46	868	330	538
E6	47	1057	383	674
E6	48	861	307	554
E6	49	913	298	615
E6	50	980	267	713
E6	51	961	321	640
E6	52	860	358	502
E6	53	822	339	483
E6	54	922	231	691
E6	55	927	387	540
E6	56	810	348	462
E6	57	714	215	499
E6	58	883	228	655
E6	59	858	358	500
E6	60	915	288	627
E6	61	972	316	656
E6	62	926	388	538
E6	63	820	377	443
E6	64	792	295	497
E6	65	865	370	495
E6	66	895	373	522
E6	67	835	348	487
E6	68	895	375	520
E6	69	846	317	529
E6	70	793	365	428
E6	71	929	216	713
E6	72	742	297	445
E6	73	901	323	578
E6	74	800	281	519
E6	75	842	317	525
E6	76	725	295	430
E6	77	870	317	553
E6	78	884	258	626
E6	79	867	305	562
E6	80	885	316	569
E6	81	889	321	568
E6	82	952	330	622
E6	83	1009	316	693
E6	84	908	339	569
E6	85	951	324	627
E6	86	865	354	511
E6	87	894	326	568
E6	88	875	304	571
E6	89	785	185	600
E6	90	845	161	684
E6	91	840	105	735
E6	92	830	207	623
E6	93	845	114	731
E6	94	794	198	596
E6	95	864	173	691
E6	96	945	198	747
E6	97	880	295	585
E6	98	806	216	590
E6	99	972	263	709
E6	100	952	252	700
E6	101	798	294	504
E6	102	808	230	578
E6	103	869	251	618
E6	104	832	208	624
E6	105	893	263	630
E6	106	820	293	527
E6	107	898	306	592
E6	108	772	216	556
E6	109	843	278	565
E6	110	972	339	633
E6	111	685	259	426
E6	112	896	291	605
E6	113	867	145	722
E6	114	939	190	749
E6	115	940	206	734
E6	116	886	272	614
E6	117	796	295	501
E6	118	1048	324	724
E6	119	829	240	589
E6	120	996	279	717
E6	121	831	256	575
E6	122	837	271	566
E6	123	890	340	550
E6	124	825	302	523
E6	125	842	385	457
E6	126	811	266	545
E6	127	863	329	534
E6	128	993	253	740
E6	129	808	242	566
E6	130	818	284	534
E6	131	847	269	578
E6	132	1017	372	645
E6	133	842	328	514
E6	134	956	236	720
E6	135	821	172	649
E6	136	1053	292	761
E6	137	893	295	598
E6	138	968	168	800
E6	139	895	300	595
E6	140	833	193	640
E6	141	849	201	648
E6	142	957	187	770
E6	143	821	210	611
E6	144	730	219	511
E6	145	879	266	613
E6	146	787	325	462
E6	147	773	285	488
E6	148	850	231	619
E6	149	944	349	595
E6	150	840	275	565
E6	151	938	262	676
E6	152	1017	204	813
E6	153	897	362	535
E6	154	894	243	651
E6	155	815	314	501
E6	156	940	338	602
E6	157	828	305	523
E6	158	918	320	598
E6	159	837	199	638
E6	160	947	259	688
E6	161	852	161	691
E6	162	913	409	504
E6	163	856	318	538
E6	164	847	184	663
E6	165	754	270	484
E6	166	1044	354	690
E6	167	872	351	521
E6	168	861	381	480
E6	169	984	375	609
E6	170	799	261	538
E6	171	841	235	606
E6	172	1045	250	795
E6	173	920	212	708
E6	174	924	340	584
E6	175	914	367	547
E6	176	826	237	589
E6	177	902	283	619
E6	178	875	287	588
E6	179	1026	191	835
E6	180	903	268	635
E6	181	933	392	541
E6	182	913	354	559
E6	183	958	327	631
E6	184	1002	171	831
E6	185	1036	333	703
E6	186	933	150	783
E6	187	-	-	-
E6	188	852	166	686
